# Supplementary material for: Discovery of plant chemical defence mediated by a two-component system involving β-glucosidase in Panax species
Source: Nat Commun. 2024 Jan 18;15:602. doi: 10.1038/s41467-024-44854-7 (PMC10796634; doi:10.1038/s41467-024-44854-7)
Supplement: Supplementary file 4 — Source Data [file 41467_2024_44854_MOESM4_ESM.xlsx]

## Sheet: Fig1b
	Zone I			Zone II			Zone III			CON
	RT	Intensity		RT	Intensity		RT	Intensity		RT	Intensity
	0.0001	0.126399		0.0001	-0.02654		0.0001	0.023864		0.0001	-0.00623
	0.000308	0.127859		0.000308	-0.02755		0.000308	0.020288		0.000308	-0.00657
	0.000517	0.12774		0.000517	-0.02925		0.000517	0.016548		0.000517	-0.00666
	0.000725	0.127904		0.000725	-0.02906		0.000725	0.013642		0.000725	-0.00683
	0.000933	0.127293		0.000933	-0.02959		0.000933	0.013731		0.000933	-0.0075
	0.001142	0.12631		0.001142	-0.03092		0.001142	0.015736		0.001142	-0.0089
	0.00135	0.125818		0.00135	-0.03268		0.00135	0.01923		0.00135	-0.00933
	0.001558	0.124075		0.001558	-0.034		0.001558	0.022791		0.001558	-0.00899
	0.001767	0.122696		0.001767	-0.0344		0.001767	0.025384		0.001767	-0.00688
	0.001975	0.121556		0.001975	-0.035		0.001975	0.027008		0.001975	-0.00387
	0.002183	0.120349		0.002183	-0.0343		0.002183	0.02633		0.002183	0.000373
	0.002392	0.119954		0.002392	-0.03336		0.002392	0.024058		0.002392	0.00421
	0.0026	0.118814		0.0026	-0.0331		0.0026	0.020526		0.0026	0.005431
	0.002808	0.117235		0.002808	-0.03343		0.002808	0.01812		0.002808	0.005439
	0.003017	0.115775		0.003017	-0.03451		0.003017	0.0166		0.003017	0.002965
	0.003225	0.114247		0.003225	-0.03601		0.003225	0.015773		0.003225	-0.00034
	0.003433	0.112467		0.003433	-0.03792		0.003433	0.013463		0.003433	-0.00469
	0.003642	0.111014		0.003642	-0.04019		0.003642	0.011042		0.003642	-0.01021
	0.00385	0.110209		0.00385	-0.04363		0.00385	0.008285		0.00385	-0.01596
	0.004058	0.109546		0.004058	-0.04725		0.004058	0.004388		0.004058	-0.02249
	0.004267	0.108577		0.004267	-0.05097		0.004267	0.001475		0.004267	-0.02801
	0.004475	0.104994		0.004475	-0.05408		0.004475	-0.00201		0.004475	-0.03348
	0.004683	0.100628		0.004683	-0.05651		0.004683	-0.00493		0.004683	-0.03821
	0.004892	0.095285		0.004892	-0.05765		0.004892	-0.00859		0.004892	-0.04059
	0.0051	0.089094		0.0051	-0.05752		0.0051	-0.0131		0.0051	-0.04177
	0.005308	0.084527		0.005308	-0.05683		0.005308	-0.0176		0.005308	-0.0414
	0.005517	0.081405		0.005517	-0.05564		0.005517	-0.02176		0.005517	-0.04043
	0.005725	0.080109		0.005725	-0.05554		0.005725	-0.02331		0.005725	-0.04063
	0.005933	0.079639		0.005933	-0.05686		0.005933	-0.02425		0.005933	-0.04003
	0.006142	0.079222		0.006142	-0.06018		0.006142	-0.02462		0.006142	-0.0402
	0.00635	0.079095		0.00635	-0.06457		0.00635	-0.02421		0.00635	-0.04021
	0.006558	0.079453		0.006558	-0.07078		0.006558	-0.02473		0.006558	-0.04017
	0.006767	0.080116		0.006767	-0.07797		0.006767	-0.02503		0.006767	-0.04081
	0.006975	0.082068		0.006975	-0.08321		0.006975	-0.02626		0.006975	-0.03998
	0.007183	0.082992		0.007183	-0.0857		0.007183	-0.02766		0.007183	-0.03934
	0.007392	0.081889		0.007392	-0.08588		0.007392	-0.02924		0.007392	-0.0395
	0.0076	0.081308		0.0076	-0.08325		0.0076	-0.03053		0.0076	-0.04101
	0.007808	0.078388		0.007808	-0.07994		0.007808	-0.03015		0.007808	-0.04379
	0.008017	0.074498		0.008017	-0.0778		0.008017	-0.03053		0.008017	-0.04692
	0.008225	0.070035		0.008225	-0.07635		0.008225	-0.03061		0.008225	-0.04902
	0.008433	0.065513		0.008433	-0.07692		0.008433	-0.0307		0.008433	-0.05063
	0.008642	0.06333		0.008642	-0.07765		0.008642	-0.03066		0.008642	-0.04993
	0.00885	0.061825		0.00885	-0.07875		0.00885	-0.03085		0.00885	-0.04786
	0.009058	0.0607		0.009058	-0.07962		0.009058	-0.03304		0.009058	-0.04644
	0.009267	0.058562		0.009267	-0.07933		0.009267	-0.03724		0.009267	-0.04547
	0.009475	0.055529		0.009475	-0.07993		0.009475	-0.04514		0.009475	-0.04696
	0.009683	0.052184		0.009683	-0.08121		0.009683	-0.05416		0.009683	-0.0499
	0.009892	0.048995		0.009892	-0.08287		0.009892	-0.06345		0.009892	-0.05479
	0.0101	0.04489		0.0101	-0.08443		0.0101	-0.0724		0.0101	-0.05944
	0.010308	0.040449		0.010308	-0.08475		0.010308	-0.0793		0.010308	-0.0633
	0.010517	0.037163		0.010517	-0.08453		0.010517	-0.08501		0.010517	-0.06607
	0.010725	0.034839		0.010725	-0.08472		0.010725	-0.08792		0.010725	-0.06695
	0.010933	0.03279		0.010933	-0.0849		0.010933	-0.0881		0.010933	-0.06784
	0.011142	0.030473		0.011142	-0.08581		0.011142	-0.08693		0.011142	-0.06814
	0.01135	0.026964		0.01135	-0.08754		0.01135	-0.08516		0.01135	-0.06893
	0.011558	0.021972		0.011558	-0.09063		0.011558	-0.08407		0.011558	-0.06972
	0.011767	0.016324		0.011767	-0.09344		0.011767	-0.08329		0.011767	-0.07048
	0.011975	0.010394		0.011975	-0.09575		0.011975	-0.08385		0.011975	-0.07253
	0.012183	0.00523		0.012183	-0.09728		0.012183	-0.08554		0.012183	-0.07445
	0.012392	0.001341		0.012392	-0.09817		0.012392	-0.08768		0.012392	-0.076
	0.0126	0.000134		0.0126	-0.10008		0.0126	-0.09104		0.0126	-0.0778
	0.012808	0.001095		0.012808	-0.10073		0.012808	-0.09304		0.012808	-0.07826
	0.013017	0.003912		0.013017	-0.10144		0.013017	-0.09314		0.013017	-0.07889
	0.013225	0.006944		0.013225	-0.10161		0.013225	-0.09117		0.013225	-0.07944
	0.013433	0.010081		0.013433	-0.10134		0.013433	-0.08894		0.013433	-0.07892
	0.013642	0.012353		0.013642	-0.10112		0.013642	-0.08681		0.013642	-0.07904
	0.01385	0.013404		0.01385	-0.09971		0.01385	-0.08456		0.01385	-0.07858
	0.014058	0.015989		0.014058	-0.09666		0.014058	-0.08241		0.014058	-0.07845
	0.014267	0.018679		0.014267	-0.0935		0.014267	-0.08028		0.014267	-0.07733
	0.014475	0.022493		0.014475	-0.09128		0.014475	-0.07973		0.014475	-0.07567
	0.014683	0.028014		0.014683	-0.0902		0.014683	-0.07927		0.014683	-0.07459
	0.014892	0.033237		0.014892	-0.09065		0.014892	-0.07864		0.014892	-0.07258
	0.0151	0.039011		0.0151	-0.09122		0.0151	-0.07583		0.0151	-0.07188
	0.015308	0.04451		0.015308	-0.0926		0.015308	-0.07189		0.015308	-0.07121
	0.015517	0.047922		0.015517	-0.09327		0.015517	-0.06678		0.015517	-0.07091
	0.015725	0.051655		0.015725	-0.09336		0.015725	-0.06139		0.015725	-0.07088
	0.015933	0.05389		0.015933	-0.09327		0.015933	-0.05697		0.015933	-0.06956
	0.016142	0.056021		0.016142	-0.09284		0.016142	-0.05273		0.016142	-0.06806
	0.01635	0.057951		0.01635	-0.0923		0.01635	-0.05051		0.01635	-0.06509
	0.016558	0.058778		0.016558	-0.09209		0.016558	-0.04879		0.016558	-0.06198
	0.016767	0.060529		0.016767	-0.0928		0.016767	-0.04782		0.016767	-0.05938
	0.016975	0.060715		0.016975	-0.09353		0.016975	-0.04639		0.016975	-0.05592
	0.017183	0.061929		0.017183	-0.09503		0.017183	-0.04434		0.017183	-0.05283
	0.017392	0.063419		0.017392	-0.09532		0.017392	-0.04236		0.017392	-0.05092
	0.0176	0.065282		0.0176	-0.09441		0.0176	-0.04014		0.0176	-0.05037
	0.017808	0.069402		0.017808	-0.09306		0.017808	-0.03842		0.017808	-0.05089
	0.018017	0.074252		0.018017	-0.08971		0.018017	-0.03662		0.018017	-0.05165
	0.018225	0.080921		0.018225	-0.08615		0.018225	-0.0349		0.018225	-0.05146
	0.018433	0.088453		0.018433	-0.08121		0.018433	-0.03266		0.018433	-0.05042
	0.018642	0.09501		0.018642	-0.07621		0.018642	-0.02975		0.018642	-0.04915
	0.01885	0.100255		0.01885	-0.07301		0.01885	-0.02643		0.01885	-0.04632
	0.019058	0.102639		0.019058	-0.07095		0.019058	-0.02401		0.019058	-0.0435
	0.019267	0.104107		0.019267	-0.06986		0.019267	-0.02281		0.019267	-0.04111
	0.019475	0.104673		0.019475	-0.06825		0.019475	-0.02071		0.019475	-0.0395
	0.019683	0.103414		0.019683	-0.06527		0.019683	-0.01955		0.019683	-0.0398
	0.019892	0.103526		0.019892	-0.06176		0.019892	-0.01802		0.019892	-0.03932
	0.0201	0.103347		0.0201	-0.05877		0.0201	-0.01663		0.0201	-0.03878
	0.020308	0.102788		0.020308	-0.05578		0.020308	-0.01537		0.020308	-0.0369
	0.020517	0.102341		0.020517	-0.05478		0.020517	-0.01247		0.020517	-0.03411
	0.020725	0.100583		0.020725	-0.05433		0.020725	-0.00949		0.020725	-0.03271
	0.020933	0.098951		0.020933	-0.05546		0.020933	-0.00554		0.020933	-0.03139
	0.021142	0.098564		0.021142	-0.05741		0.021142	-0.00391		0.021142	-0.03111
	0.02135	0.100039		0.02135	-0.0584		0.02135	-0.00369		0.02135	-0.03072
	0.021558	0.10296		0.021558	-0.05866		0.021558	-0.0039		0.021558	-0.02995
	0.021767	0.10661		0.021767	-0.05609		0.021767	-0.00497		0.021767	-0.02749
	0.021975	0.111513		0.021975	-0.05291		0.021975	-0.00579		0.021975	-0.02406
	0.022183	0.116333		0.022183	-0.04851		0.022183	-0.00625		0.022183	-0.02214
	0.022392	0.119649		0.022392	-0.0446		0.022392	-0.00463		0.022392	-0.02092
	0.0226	0.12242		0.0226	-0.0425		0.0226	-0.002		0.0226	-0.02193
	0.022808	0.123776		0.022808	-0.0419		0.022808	0.000738		0.022808	-0.02354
	0.023017	0.124037		0.023017	-0.04293		0.023017	0.002757		0.023017	-0.0243
	0.023225	0.123233		0.023225	-0.04469		0.023225	0.003144		0.023225	-0.02336
	0.023433	0.12131		0.023433	-0.0468		0.023433	0.00298		0.023433	-0.01896
	0.023642	0.119224		0.023642	-0.04813		0.023642	0.002354		0.023642	-0.01447
	0.02385	0.117026		0.02385	-0.04794		0.02385	0.002995		0.02385	-0.00978
	0.024058	0.117034		0.024058	-0.04686		0.024058	0.004679		0.024058	-0.00711
	0.024267	0.117786		0.024267	-0.04556		0.024267	0.007398		0.024267	-0.00871
	0.024475	0.120558		0.024475	-0.04496		0.024475	0.011303		0.024475	-0.01233
	0.024683	0.124432		0.024683	-0.04528		0.024683	0.013553		0.024683	-0.018
	0.024892	0.127606		0.024892	-0.04587		0.024892	0.014134		0.024892	-0.02201
	0.0251	0.131331		0.0251	-0.04712		0.0251	0.013083		0.0251	-0.02376
	0.025308	0.133418		0.025308	-0.04853		0.025308	0.011437		0.025308	-0.02362
	0.025517	0.135504		0.025517	-0.05043		0.025517	0.009768		0.025517	-0.02123
	0.025725	0.137396		0.025725	-0.05054		0.025725	0.009097		0.025725	-0.01933
	0.025933	0.138909		0.025933	-0.04909		0.025933	0.00985		0.025933	-0.01721
	0.026142	0.139885		0.026142	-0.04703		0.026142	0.012584		0.026142	-0.0153
	0.02635	0.140883		0.02635	-0.04488		0.02635	0.015318		0.02635	-0.01377
	0.026558	0.141434		0.026558	-0.04401		0.026558	0.017293		0.026558	-0.01214
	0.026767	0.141509		0.026767	-0.043		0.026767	0.018202		0.026767	-0.01092
	0.026975	0.140361		0.026975	-0.04201		0.026975	0.016369		0.026975	-0.00931
	0.027183	0.13867		0.027183	-0.04182		0.027183	0.014611		0.027183	-0.00789
	0.027392	0.137821		0.027392	-0.04132		0.027392	0.012815		0.027392	-0.00652
	0.0276	0.1361		0.0276	-0.04034		0.0276	0.012428		0.0276	-0.00602
	0.027808	0.135452		0.027808	-0.03931		0.027808	0.013456		0.027808	-0.0053
	0.028017	0.135146		0.028017	-0.03774		0.028017	0.015445		0.028017	-0.0046
	0.028225	0.136048		0.028225	-0.03721		0.028225	0.019088		0.028225	-0.00439
	0.028433	0.13978		0.028433	-0.03713		0.028433	0.022404		0.028433	-0.00349
	0.028642	0.144646		0.028642	-0.03751		0.028642	0.025265		0.028642	-0.00265
	0.02885	0.149392		0.02885	-0.03805		0.02885	0.026628		0.02885	-0.00154
	0.029058	0.153586		0.029058	-0.03693		0.029058	0.02721		0.029058	-0.00023
	0.029267	0.155702		0.029267	-0.03708		0.029267	0.026561		0.029267	0.000522
	0.029475	0.155203		0.029475	-0.03729		0.029475	0.024758		0.029475	0.00076
	0.029683	0.151969		0.029683	-0.03763		0.029683	0.023603		0.029683	0.000291
	0.029892	0.146031		0.029892	-0.03918		0.029892	0.022106		0.029892	-0.00165
	0.0301	0.139922		0.0301	-0.04078		0.0301	0.020877		0.0301	-0.00274
	0.030308	0.134595		0.030308	-0.04299		0.030308	0.019826		0.030308	-0.0041
	0.030517	0.131123		0.030517	-0.04368		0.030517	0.019073		0.030517	-0.00535
	0.030725	0.129573		0.030725	-0.04382		0.030725	0.018425		0.030725	-0.0039
	0.030933	0.128731		0.030933	-0.04238		0.030933	0.018239		0.030933	-0.00193
	0.031142	0.12996		0.031142	-0.04011		0.031142	0.019632		0.031142	0.000551
	0.03135	0.132523		0.03135	-0.03868		0.03135	0.021726		0.03135	0.002772
	0.031558	0.136063		0.031558	-0.03725		0.031558	0.024028		0.031558	0.003532
	0.031767	0.140011		0.031767	-0.03657		0.031767	0.025988		0.031767	0.002593
	0.031975	0.143737		0.031975	-0.03584		0.031975	0.027455		0.031975	-0.00053
	0.032183	0.147507		0.032183	-0.03589		0.032183	0.026688		0.032183	-0.00495
	0.032392	0.150613		0.032392	-0.03645		0.032392	0.025094		0.032392	-0.00929
	0.0326	0.151619		0.0326	-0.03599		0.0326	0.023991		0.0326	-0.01343
	0.032808	0.150159		0.032808	-0.03555		0.032808	0.023551		0.032808	-0.01624
	0.033017	0.147365		0.033017	-0.03524		0.033017	0.024699		0.033017	-0.01613
	0.033225	0.144489		0.033225	-0.03441		0.033225	0.026532		0.033225	-0.01422
	0.033433	0.141069		0.033433	-0.03447		0.033433	0.028692		0.033433	-0.01091
	0.033642	0.138119		0.033642	-0.03216		0.033642	0.02934		0.033642	-0.00738
	0.03385	0.136398		0.03385	-0.02822		0.03385	0.030793		0.03385	-0.00487
	0.034058	0.134051		0.034058	-0.02459		0.034058	0.032216		0.034058	-0.00374
	0.034267	0.133947		0.034267	-0.02085		0.034267	0.032753		0.034267	-0.00334
	0.034475	0.134453		0.034475	-0.01908		0.034475	0.033341		0.034475	-0.00331
	0.034683	0.13417		0.034683	-0.01712		0.034683	0.033863		0.034683	-0.00205
	0.034892	0.13338		0.034892	-0.01664		0.034892	0.033587		0.034892	-4.5e-05
	0.0351	0.131629		0.0351	-0.01721		0.0351	0.030436		0.0351	0.002429
	0.035308	0.13233		0.035308	-0.01781		0.035308	0.026301		0.035308	0.005759
	0.035517	0.133686		0.035517	-0.01871		0.035517	0.021212		0.035517	0.00757
	0.035725	0.136063		0.035725	-0.0187		0.035725	0.01768		0.035725	0.00789
	0.035933	0.139549		0.035933	-0.01884		0.035933	0.018433		0.035933	0.005767
	0.036142	0.141844		0.036142	-0.01927		0.036142	0.021853		0.036142	0.002302
	0.03635	0.144079		0.03635	-0.02056		0.03635	0.026941		0.03635	-0.00206
	0.036558	0.144646		0.036558	-0.02073		0.036558	0.032797		0.036558	-0.00691
	0.036767	0.144668		0.036767	-0.02077		0.036767	0.038192		0.036767	-0.01056
	0.036975	0.144109		0.036975	-0.02053		0.036975	0.042409		0.036975	-0.0127
	0.037183	0.14513		0.037183	-0.02043		0.037183	0.043467		0.037183	-0.01352
	0.037392	0.148565		0.037392	-0.02101		0.037392	0.04264		0.037392	-0.01203
	0.0376	0.151508		0.0376	-0.0205		0.0376	0.040606		0.0376	-0.00952
	0.037808	0.154622		0.037808	-0.02104		0.037808	0.037521		0.037808	-0.00632
	0.038017	0.155076		0.038017	-0.02086		0.038017	0.035554		0.038017	-0.00285
	0.038225	0.153691		0.038225	-0.02071		0.038225	0.033565		0.038225	-6e-05
	0.038433	0.151679		0.038433	-0.01971		0.038433	0.032403		0.038433	0.002705
	0.038642	0.148542		0.038642	-0.01832		0.038642	0.031479		0.038642	0.004031
	0.03885	0.146821		0.03885	-0.01824		0.03885	0.030629		0.03885	0.005834
	0.039058	0.146084		0.039058	-0.01729		0.039058	0.029959		0.039058	0.007585
	0.039267	0.144966		0.039267	-0.01667		0.039267	0.029691		0.039267	0.008948
	0.039475	0.144862		0.039475	-0.01522		0.039475	0.030644		0.039475	0.009649
	0.039683	0.143349		0.039683	-0.01241		0.039683	0.031404		0.039683	0.009254
	0.039892	0.141643		0.039892	-0.00978		0.039892	0.032954		0.039892	0.008076
	0.0401	0.139944		0.0401	-0.00671		0.0401	0.034615		0.0401	0.005461
	0.040308	0.137851		0.040308	-0.00461		0.040308	0.036091		0.040308	0.003144
	0.040517	0.137895		0.040517	-0.00444		0.040517	0.037089		0.040517	0.000432
	0.040725	0.138782		0.040725	-0.00597		0.040725	0.036784		0.040725	-0.00119
	0.040933	0.141114		0.040933	-0.01001		0.040933	0.036143		0.040933	-0.00179
	0.041142	0.143938		0.041142	-0.01364		0.041142	0.035539		0.041142	-0.00072
	0.04135	0.146054		0.04135	-0.01608		0.04135	0.035018		0.04135	0.002772
	0.041558	0.147447		0.041558	-0.01652		0.041558	0.034794		0.041558	0.006296
	0.041767	0.147954		0.041767	-0.01518		0.041767	0.033982		0.041767	0.009947
	0.041975	0.148036		0.041975	-0.01343		0.041975	0.033766		0.041975	0.012264
	0.042183	0.148416		0.042183	-0.01095		0.042183	0.033557		0.042183	0.013679
	0.042392	0.148371		0.042392	-0.00835		0.042392	0.032932		0.042392	0.013508
	0.0426	0.149153		0.0426	-0.00571		0.0426	0.03317		0.0426	0.012539
	0.042808	0.150129		0.042808	-0.00441		0.042808	0.032872		0.042808	0.011161
	0.043017	0.150941		0.043017	-0.00364		0.043017	0.033036		0.043017	0.009649
	0.043225	0.152059		0.043225	-0.00258		0.043225	0.032566		0.043225	0.009708
	0.043433	0.151925		0.043433	-0.00251		0.043433	0.03121		0.043433	0.009872
	0.043642	0.152431		0.043642	-0.00206		0.043642	0.030369		0.043642	0.009716
	0.04385	0.153065		0.04385	-0.00259		0.04385	0.02981		0.04385	0.008732
	0.044058	0.154659		0.044058	-0.00427		0.044058	0.030667		0.044058	0.007115
	0.044267	0.157289		0.044267	-0.00602		0.044267	0.031911		0.044267	0.005886
	0.044475	0.157952		0.044475	-0.00811		0.044475	0.032239		0.044475	0.004761
	0.044683	0.158578		0.044683	-0.0094		0.044683	0.032097		0.044683	0.003904
	0.044892	0.158496		0.044892	-0.01157		0.044892	0.03124		0.044892	0.003748
	0.0451	0.156954		0.0451	-0.01401		0.0451	0.029624		0.0451	0.0038
	0.045308	0.155918		0.045308	-0.01594		0.045308	0.028722		0.045308	0.004716
	0.045517	0.155039		0.045517	-0.0174		0.045517	0.028096		0.045517	0.004597
	0.045725	0.156812		0.045725	-0.01846		0.045725	0.028566		0.045725	0.00304
	0.045933	0.161014		0.045933	-0.01802		0.045933	0.031844		0.045933	0.001587
	0.046142	0.166439		0.046142	-0.01616		0.046142	0.035733		0.046142	0.000507
	0.04635	0.172183		0.04635	-0.01454		0.04635	0.040419		0.04635	-0.00041
	0.046558	0.174426		0.046558	-0.01381		0.046558	0.042707		0.046558	-0.00186
	0.046767	0.17368		0.046767	-0.01367		0.046767	0.042208		0.046767	-0.00218
	0.046975	0.1707		0.046975	-0.01432		0.046975	0.039868		0.046975	-0.00108
	0.047183	0.165761		0.047183	-0.01585		0.047183	0.035517		0.047183	0.000976
	0.047392	0.161313		0.047392	-0.01757		0.047392	0.031166		0.047392	0.004068
	0.0476	0.158332		0.0476	-0.01896		0.0476	0.027463		0.0476	0.005618
	0.047808	0.158019		0.047808	-0.01937		0.047808	0.025667		0.047808	0.006221
	0.048017	0.159442		0.048017	-0.0186		0.048017	0.025958		0.048017	0.007346
	0.048225	0.16126		0.048225	-0.0158		0.048225	0.02756		0.048225	0.007316
	0.048433	0.161909		0.048433	-0.01321		0.048433	0.02823		0.048433	0.005595
	0.048642	0.161387		0.048642	-0.01155		0.048642	0.028759		0.048642	0.002667
	0.04885	0.160553		0.04885	-0.01109		0.04885	0.027359		0.04885	-0.00087
	0.049058	0.15986		0.049058	-0.01103		0.049058	0.026345		0.049058	-0.00251
	0.049267	0.16091		0.049267	-0.01134		0.049267	0.026509		0.049267	-0.00277
	0.049475	0.16176		0.049475	-0.01238		0.049475	0.026517		0.049475	-0.00161
	0.049683	0.162229		0.049683	-0.01279		0.049683	0.027969		0.049683	0.001468
	0.049892	0.162318		0.049892	-0.01314		0.049892	0.029303		0.049892	0.004634
	0.0501	0.162534		0.0501	-0.01216		0.0501	0.030257		0.0501	0.009246
	0.050308	0.162333		0.050308	-0.01113		0.050308	0.028551		0.050308	0.013001
	0.050517	0.162274		0.050517	-0.01042		0.050517	0.0256		0.050517	0.014864
	0.050725	0.162698		0.050725	-0.00978		0.050725	0.022747		0.050725	0.015453
	0.050933	0.162728		0.050933	-0.0099		0.050933	0.020809		0.050933	0.014469
	0.051142	0.162676		0.051142	-0.00928		0.051142	0.021122		0.051142	0.013553
	0.05135	0.160187		0.05135	-0.00958		0.05135	0.023611		0.05135	0.011742
	0.051558	0.156626		0.051558	-0.00969		0.051558	0.027642		0.051558	0.009
	0.051767	0.152715		0.051767	-0.01025		0.051767	0.031389		0.051767	0.006959
	0.051975	0.149779		0.051975	-0.01203		0.051975	0.035807		0.051975	0.004366
	0.052183	0.150047		0.052183	-0.01299		0.052183	0.038847		0.052183	0.00301
	0.052392	0.152022		0.052392	-0.01544		0.052392	0.039808		0.052392	0.002064
	0.0526	0.156127		0.0526	-0.01736		0.0526	0.039332		0.0526	0.001855
	0.052808	0.160925		0.052808	-0.01723		0.052808	0.037506		0.052808	0.003666
	0.053017	0.165187		0.053017	-0.01681		0.053017	0.035763		0.053017	0.005022
	0.053225	0.168495		0.053225	-0.01447		0.053225	0.033543		0.053225	0.008076
	0.053433	0.171557		0.053433	-0.01232		0.053433	0.03238		0.053433	0.011057
	0.053642	0.173591		0.053642	-0.01024		0.053642	0.031315		0.053642	0.011966
	0.05385	0.175074		0.05385	-0.00687		0.05385	0.031233		0.05385	0.012994
	0.054058	0.176407		0.054058	-0.00573		0.054058	0.032738		0.054058	0.012949
	0.054267	0.175171		0.054267	-0.0049		0.054267	0.03352		0.054267	0.011265
	0.054475	0.173651		0.054475	-0.0056		0.054475	0.034824		0.054475	0.009447
	0.054683	0.171147		0.054683	-0.00739		0.054683	0.034593		0.054683	0.006594
	0.054892	0.168636		0.054892	-0.00848		0.054892	0.034213		0.054892	0.006013
	0.0551	0.166222		0.0551	-0.00905		0.0551	0.032872		0.0551	0.0064
	0.055308	0.164293		0.055308	-0.0089		0.055308	0.029311		0.055308	0.007138
	0.055517	0.164442		0.055517	-0.00847		0.055517	0.0256		0.055517	0.009373
	0.055725	0.164866		0.055725	-0.00758		0.055725	0.021189		0.055725	0.009373
	0.055933	0.164844		0.055933	-0.00732		0.055933	0.018567		0.055933	0.009388
	0.056142	0.163905		0.056142	-0.00672		0.056142	0.017583		0.056142	0.008464
	0.05635	0.161305		0.05635	-0.00725		0.05635	0.017755		0.05635	0.006936
	0.056558	0.158399		0.056558	-0.00767		0.056558	0.019737		0.056558	0.005104
	0.056767	0.156619		0.056767	-0.00709		0.056767	0.022598		0.056767	0.002846
	0.056975	0.155345		0.056975	-0.00767		0.056975	0.025496		0.056975	0.002414
	0.057183	0.155278		0.057183	-0.00683		0.057183	0.027828		0.057183	0.002883
	0.057392	0.156395		0.057392	-0.00651		0.057392	0.028916		0.057392	0.004426
	0.0576	0.159435		0.0576	-0.00742		0.0576	0.028938		0.0576	0.007018
	0.057808	0.163443		0.057808	-0.00784		0.057808	0.029422		0.057808	0.009313
	0.058017	0.166133		0.058017	-0.00899		0.058017	0.030242		0.058017	0.011168
	0.058225	0.167854		0.058225	-0.00831		0.058225	0.030585		0.058225	0.012368
	0.058433	0.167333		0.058433	-0.00685		0.058433	0.029616		0.058433	0.012279
	0.058642	0.165626		0.058642	-0.00494		0.058642	0.027493		0.058642	0.011936
	0.05885	0.163503		0.05885	-0.00197		0.05885	0.02601		0.05885	0.009485
	0.059058	0.161178		0.059058	-0.00115		0.059058	0.024326		0.059058	0.006281
	0.059267	0.159159		0.059267	-0.00106		0.059267	0.022769		0.059267	0.00307
	0.059475	0.158586		0.059475	-0.00177		0.059475	0.022575		0.059475	0.000291
	0.059683	0.16126		0.059683	-0.00394		0.059683	0.022583		0.059683	-0.00012
	0.059892	0.165291		0.059892	-0.00606		0.059892	0.023022		0.059892	-0.00026
	0.0601	0.170216		0.0601	-0.00785		0.0601	0.023112		0.0601	0.001006
	0.060308	0.174217		0.060308	-0.00813		0.060308	0.021815		0.060308	0.00257
	0.060517	0.176348		0.060517	-0.00905		0.060517	0.021137		0.060517	0.003144
	0.060725	0.1771		0.060725	-0.01027		0.060725	0.020452		0.060725	0.002936
	0.060933	0.176497		0.060933	-0.01127		0.060933	0.021309		0.060933	0.000529
	0.061142	0.176318		0.061142	-0.01227		0.061142	0.023834		0.061142	-0.00243
	0.06135	0.175558		0.06135	-0.01269		0.06135	0.025973		0.06135	-0.00469
	0.061558	0.175595		0.061558	-0.01152		0.061558	0.029534		0.061558	-0.00588
	0.061767	0.17675		0.061767	-0.00928		0.061767	0.031643		0.061767	-0.00573
	0.061975	0.176579		0.061975	-0.00772		0.061975	0.033066		0.061975	-0.00583
	0.062183	0.175849		0.062183	-0.00614		0.062183	0.032596		0.062183	-0.00665
	0.062392	0.173442		0.062392	-0.00522		0.062392	0.029348		0.062392	-0.0072
	0.0626	0.170723		0.0626	-0.00439		0.0626	0.02712		0.0626	-0.00758
	0.062808	0.168495		0.062808	-0.00417		0.062808	0.022992		0.062808	-0.00746
	0.063017	0.167064		0.063017	-0.00291		0.063017	0.019684		0.063017	-0.00608
	0.063225	0.166707		0.063225	-0.00118		0.063225	0.016719		0.063225	-0.00384
	0.063433	0.166684		0.063433	0.000998		0.063433	0.013947		0.063433	-0.00117
	0.063642	0.167593		0.063642	0.004165		0.063642	0.012927		0.063642	0.000678
	0.06385	0.169009		0.06385	0.006363		0.06385	0.011273		0.06385	0.00181
	0.064058	0.170745		0.064058	0.007994		0.064058	0.011384		0.064058	0.002146
	0.064267	0.172563		0.064267	0.00827		0.064267	0.011541		0.064267	0.001103
	0.064475	0.1757		0.064475	0.008285		0.064475	0.011973		0.064475	0.001051
	0.064683	0.178866		0.064683	0.008151		0.064683	0.011936		0.064683	0.001334
	0.064892	0.182278		0.064892	0.007838		0.064892	0.010855		0.064892	0.001647
	0.0651	0.186287		0.0651	0.00684		0.0651	0.009038		0.0651	0.001892
	0.065308	0.188917		0.065308	0.005141		0.065308	0.006907		0.065308	0.001892
	0.065517	0.190914		0.065517	0.003338		0.065517	0.006206		0.065517	0.003025
	0.065725	0.191413		0.065725	0.00222		0.065725	0.006907		0.065725	0.003882
	0.065933	0.189632		0.065933	0.000842		0.065933	0.010006		0.065933	0.006177
	0.066142	0.18546		0.066142	-0.00045		0.066142	0.01426		0.066142	0.009753
	0.06635	0.180148		0.06635	-0.00078		0.06635	0.019766		0.06635	0.011452
	0.066558	0.175782		0.066558	-0.0014		0.066558	0.025131		0.066558	0.011712
	0.066767	0.172369		0.066767	-0.00058		0.066767	0.028789		0.066767	0.010148
	0.066975	0.171199		0.066975	-0.00021		0.066975	0.030816		0.066975	0.007145
	0.067183	0.171639		0.067183	0.00038		0.067183	0.031754		0.067183	0.00333
	0.067392	0.17228		0.067392	0.000246		0.067392	0.032648		0.067392	0.000164
	0.0676	0.172272		0.0676	0.000343		0.0676	0.033297		0.0676	-0.00121
	0.067808	0.170894		0.067808	0.00225		0.067808	0.033312		0.067808	-0.00153
	0.068017	0.169516		0.068017	0.00333		0.068017	0.032358		0.068017	-0.0005
	0.068225	0.167765		0.068225	0.00497		0.068225	0.030711		0.068225	0.002116
	0.068433	0.167266		0.068433	0.005029		0.068433	0.028357		0.068433	0.005089
	0.068642	0.1693		0.068642	0.004254		0.068642	0.026606		0.068642	0.006616
	0.06885	0.172064		0.06885	0.003479		0.06885	0.025712		0.06885	0.00754
	0.069058	0.175573		0.069058	0.002012		0.069058	0.024751		0.069058	0.008903
	0.069267	0.179037		0.069267	0.001773		0.069267	0.024863		0.069267	0.009291
	0.069475	0.18122		0.069475	0.00158		0.069475	0.025973		0.069475	0.008702
	0.069683	0.182576		0.069683	0.001892		0.069683	0.027403		0.069683	0.007212
	0.069892	0.182979		0.069892	0.002347		0.069892	0.028864		0.069892	0.004239
	0.0701	0.184134		0.0701	0.001244		0.0701	0.028595		0.0701	0.000671
	0.070308	0.18584		0.070308	2.98e-05		0.070308	0.028715		0.070308	-0.00253
	0.070517	0.185706		0.070517	-0.00194		0.070517	0.029765		0.070517	-0.00406
	0.070725	0.185765		0.070725	-0.00407		0.070725	0.029996		0.070725	-0.00522
	0.070933	0.184588		0.070933	-0.00333		0.070933	0.031635		0.070933	-0.00513
	0.071142	0.183299		0.071142	-0.00104		0.071142	0.031933		0.071142	-0.00378
	0.07135	0.182316		0.07135	0.002645		0.07135	0.031017		0.07135	-0.00343
	0.071558	0.181295		0.071558	0.00634		0.071558	0.030503		0.071558	-0.0032
	0.071767	0.181675		0.071767	0.008292		0.071767	0.028566		0.071767	-0.00282
	0.071975	0.180878		0.071975	0.009082		0.071975	0.027061		0.071975	-0.0023
	0.072183	0.180386		0.072183	0.007823		0.072183	0.024967		0.072183	-0.00133
	0.072392	0.178792		0.072392	0.006281		0.072392	0.023067		0.072392	-3e-05
	0.0726	0.176676		0.0726	0.003874		0.0726	0.023469		0.0726	0.002183
	0.072808	0.175007		0.072808	0.001527		0.072808	0.023976		0.072808	0.004403
	0.073017	0.174515		0.073017	0.000879		0.073017	0.025198		0.073017	0.005886
	0.073225	0.175409		0.073225	0.000447		0.073225	0.027016		0.073225	0.00672
	0.073433	0.175744		0.073433	0.000559		0.073433	0.027478		0.073433	0.005826
	0.073642	0.177033		0.073642	-0.00047		0.073642	0.027686		0.073642	0.00421
	0.07385	0.178188		0.07385	-0.00073		0.07385	0.027925		0.07385	0.001796
	0.074058	0.178292		0.074058	-0.00136		0.074058	0.027679		0.074058	-0.00127
	0.074267	0.178777		0.074267	-0.00261		0.074267	0.02683		0.074267	-0.00507
	0.074475	0.179596		0.074475	-0.00314		0.074475	0.02452		0.074475	-0.00735
	0.074683	0.181384		0.074683	-0.00343		0.074683	0.021823		0.074683	-0.00851
	0.074892	0.18435		0.074892	-0.00221		0.074892	0.019073		0.074892	-0.00928
	0.0751	0.185929		0.0751	-0.00098		0.0751	0.016391		0.0751	-0.00832
	0.075308	0.186138		0.075308	0.000864		0.075308	0.016317		0.075308	-0.00849
	0.075517	0.183836		0.075517	0.001319		0.075517	0.017293		0.075517	-0.00739
	0.075725	0.180915		0.075725	0.00152		0.075725	0.018492		0.075725	-0.00561
	0.075933	0.18011		0.075933	0.002265		0.075933	0.020437		0.075933	-0.00396
	0.076142	0.179581		0.076142	0.002325		0.076142	0.022113		0.076142	-0.00195
	0.07635	0.17979		0.07635	0.002302		0.07635	0.022203		0.07635	-0.00142
	0.076558	0.180088		0.076558	0.002109		0.076558	0.020154		0.076558	-0.00019
	0.076767	0.179783		0.076767	0.003017		0.076767	0.017531		0.076767	0.000216
	0.076975	0.178933		0.076975	0.003949		0.076975	0.015162		0.076975	-0.00028
	0.077183	0.176303		0.077183	0.004135		0.077183	0.014134		0.077183	-0.00055
	0.077392	0.173248		0.077392	0.003502		0.077392	0.014707		0.077392	-0.00065
	0.0776	0.169627		0.0776	0.002347		0.0776	0.01654		0.0776	0.001565
	0.077808	0.166148		0.077808	0.000961		0.077808	0.018463		0.077808	0.00488
	0.078017	0.165269		0.078017	0.000231		0.078017	0.019997		0.078017	0.007346
	0.078225	0.164926		0.078225	0.000335		0.078225	0.022836		0.078225	0.00935
	0.078433	0.165932		0.078433	0.001729		0.078433	0.025339		0.078433	0.009604
	0.078642	0.1688		0.078642	0.004381		0.078642	0.026152		0.078642	0.009164
	0.07885	0.173286		0.07885	0.00748		0.07885	0.026084		0.07885	0.008434
	0.079058	0.180051		0.079058	0.010803		0.079058	0.024818		0.079058	0.007644
	0.079267	0.18473		0.079267	0.013024		0.079267	0.023834		0.079267	0.007212
	0.079475	0.187241		0.079475	0.013173		0.079475	0.022784		0.079475	0.006512
	0.079683	0.18739		0.079683	0.011273		0.079683	0.021316		0.079683	0.005849
	0.079892	0.184633		0.079892	0.008591		0.079892	0.020698		0.079892	0.005409
	0.0801	0.180997		0.0801	0.004545		0.0801	0.019766		0.0801	0.004306
	0.080308	0.177026		0.080308	0.000365		0.080308	0.019185		0.080308	0.00298
	0.080517	0.173695		0.080517	-0.00209		0.080517	0.019684		0.080517	0.002712
	0.080725	0.172116		0.080725	-0.00322		0.080725	0.01841		0.080725	0.001669
	0.080933	0.172414		0.080933	-0.0024		0.080933	0.017598		0.080933	0.002004
	0.081142	0.172615		0.081142	-0.00218		0.081142	0.017375		0.081142	0.002705
	0.08135	0.1738		0.08135	-0.00164		0.08135	0.01663		0.08135	0.004075
	0.081558	0.17444		0.081558	-0.00121		0.081558	0.016339		0.081558	0.006959
	0.081767	0.174619		0.081767	-0.00215		0.081767	0.014462		0.081767	0.007935
	0.081975	0.176169		0.081975	-0.00161		0.081975	0.013754		0.081975	0.007957
	0.082183	0.176087		0.082183	-0.00184		0.082183	0.013098		0.082183	0.0064
	0.082392	0.176452		0.082392	-0.00054		0.082392	0.012897		0.082392	0.003159
	0.0826	0.175998		0.0826	0.003263		0.0826	0.014432		0.0826	-0.00028
	0.082808	0.17494		0.082808	0.00757		0.082808	0.014871		0.082808	-0.00354
	0.083017	0.173777		0.083017	0.012659		0.083017	0.015594		0.083017	-0.00416
	0.083225	0.170745		0.083225	0.015542		0.083225	0.015855		0.083225	-0.0034
	0.083433	0.1693		0.083433	0.015348		0.083433	0.015378		0.083433	-0.00134
	0.083642	0.168383		0.083642	0.013836		0.083642	0.01543		0.083642	0.002064
	0.08385	0.16769		0.08385	0.01131		0.08385	0.015542		0.08385	0.003912
	0.084058	0.168346		0.084058	0.008687		0.084058	0.016913		0.084058	0.004888
	0.084267	0.170119		0.084267	0.007428		0.084267	0.017732		0.084267	0.004776
	0.084475	0.172451		0.084475	0.007614		0.084475	0.017628		0.084475	0.005268
	0.084683	0.173792		0.084683	0.008829		0.084683	0.017233		0.084683	0.005268
	0.084892	0.174634		0.084892	0.010386		0.084892	0.015438		0.084892	0.004895
	0.0851	0.174627		0.0851	0.010885		0.0851	0.014871		0.0851	0.004493
	0.085308	0.172988		0.085308	0.009716		0.085308	0.015058		0.085308	0.002988
	0.085517	0.171907		0.085517	0.007905		0.085517	0.016458		0.085517	0.002474
	0.085725	0.170924		0.085725	0.005491		0.085725	0.018351		0.085725	0.00222
	0.085933	0.170767		0.085933	0.003405		0.085933	0.019252		0.085933	0.003688
	0.086142	0.172086		0.086142	0.00187		0.086142	0.019461		0.086142	0.004984
	0.08635	0.174358		0.08635	0.000246		0.08635	0.017576		0.08635	0.006698
	0.086558	0.176691		0.086558	-0.00075		0.086558	0.015907		0.086558	0.008173
	0.086767	0.177547		0.086767	-0.00211		0.086767	0.015393		0.086767	0.007235
	0.086975	0.178039		0.086975	-0.00428		0.086975	0.015311		0.086975	0.005484
	0.087183	0.177965		0.087183	-0.00505		0.087183	0.018083		0.087183	0.002436
	0.087392	0.178188		0.087392	-0.00644		0.087392	0.021487		0.087392	0.000544
	0.0876	0.179343		0.0876	-0.00677		0.0876	0.024006		0.0876	0.001073
	0.087808	0.180826		0.087808	-0.00563		0.087808	0.025943		0.087808	0.003621
	0.088017	0.182524		0.088017	-0.00481		0.088017	0.025131		0.088017	0.007704
	0.088225	0.182882		0.088225	-0.00239		0.088225	0.023834		0.088225	0.011787
	0.088433	0.180721		0.088433	-0.00083		0.088433	0.021532		0.088433	0.014611
	0.088642	0.176653		0.088642	0.001043		0.088642	0.019133		0.088642	0.015564
	0.08885	0.172302		0.08885	0.00225		0.08885	0.017688		0.08885	0.014894
	0.089058	0.170693		0.089058	0.002317		0.089058	0.016697		0.089058	0.013642
	0.089267	0.170887		0.089267	0.003554		0.089267	0.017889		0.089267	0.011735
	0.089475	0.172161		0.089475	0.004984		0.089475	0.019692		0.089475	0.009686
	0.089683	0.174098		0.089683	0.006147		0.089683	0.021122		0.089683	0.008278
	0.089892	0.173084		0.089892	0.008404		0.089892	0.020817		0.089892	0.007942
	0.0901	0.170648		0.0901	0.010803		0.0901	0.018843		0.0901	0.008717
	0.090308	0.166483		0.090308	0.012882		0.090308	0.016332		0.090308	0.009336
	0.090517	0.161961		0.090517	0.013962		0.090517	0.013471		0.090517	0.009999
	0.090725	0.159629		0.090725	0.013277		0.090725	0.011116		0.090725	0.010386
	0.090933	0.15828		0.090933	0.012197		0.090933	0.009209		0.090933	0.010155
	0.091142	0.160232		0.091142	0.01011		0.091142	0.00827		0.091142	0.010394
	0.09135	0.162698		0.09135	0.008725		0.09135	0.00865		0.09135	0.009373
	0.091558	0.165276		0.091558	0.006415		0.091558	0.01049		0.091558	0.008576
	0.091767	0.168219		0.091767	0.003986		0.091767	0.012502		0.091767	0.008799
	0.091975	0.170432		0.091975	0.001989		0.091975	0.013798		0.091975	0.008926
	0.092183	0.173301		0.092183	7.45e-06		0.092183	0.014998		0.092183	0.010297
	0.092392	0.174269		0.092392	-0.00081		0.092392	0.01581		0.092392	0.011221
	0.0926	0.173949		0.0926	-0.00162		0.0926	0.016227		0.0926	0.010788
	0.092808	0.172183		0.092808	-0.00078		0.092808	0.016257		0.092808	0.010014
	0.093017	0.16997		0.093017	0.000939		0.093017	0.015415		0.093017	0.008576
	0.093225	0.168547		0.093225	0.003584		0.093225	0.014246		0.093225	0.007354
	0.093433	0.16854		0.093433	0.00605		0.093433	0.012547		0.093433	0.006974
	0.093642	0.171714		0.093642	0.006005		0.093642	0.011683		0.093642	0.007346
	0.09385	0.176683		0.09385	0.004746		0.09385	0.012301		0.09385	0.008933
	0.094058	0.183873		0.094058	0.002339		0.094058	0.011437		0.094058	0.009224
	0.094267	0.19066		0.094267	-0.00096		0.094267	0.011094		0.094267	0.010163
	0.094475	0.195831		0.094475	-0.00355		0.094475	0.010476		0.094475	0.011772
	0.094683	0.198998		0.094683	-0.00484		0.094683	0.008203		0.094683	0.013411
	0.094892	0.198938		0.094892	-0.0051		0.094892	0.007242		0.094892	0.016235
	0.0951	0.197425		0.0951	-0.00486		0.0951	0.005908		0.0951	0.018001
	0.095308	0.193894		0.095308	-0.00414		0.095308	0.005476		0.095308	0.020042
	0.095517	0.189573		0.095517	-0.00324		0.095517	0.005908		0.095517	0.019953
	0.095725	0.186309		0.095725	-0.00258		0.095725	0.006273		0.095725	0.018194
	0.095933	0.184759		0.095933	-0.00133		0.095933	0.008136		0.095933	0.015438
	0.096142	0.184983		0.096142	0.000209		0.096142	0.009291		0.096142	0.010744
	0.09635	0.186354		0.09635	0.001408		0.09635	0.010759		0.09635	0.007607
	0.096558	0.187062		0.096558	0.003174		0.096558	0.012241		0.096558	0.005126
	0.096767	0.186898		0.096767	0.005484		0.096767	0.012159		0.096767	0.004105
	0.096975	0.184745		0.096975	0.007696		0.096975	0.011817		0.096975	0.003867
	0.097183	0.180997		0.097183	0.008963		0.097183	0.010587		0.097183	0.003614
	0.097392	0.177972		0.097392	0.009514		0.097392	0.00903		0.097392	0.003658
	0.0976	0.174657		0.0976	0.009477		0.0976	0.006914		0.0976	0.003323
	0.097808	0.172585		0.097808	0.008486		0.097808	0.005536		0.097808	0.003792
	0.098017	0.17117		0.098017	0.007249		0.098017	0.00526		0.098017	0.003733
	0.098225	0.170209		0.098225	0.004567		0.098225	0.005782		0.098225	0.004955
	0.098433	0.169754		0.098433	0.001676		0.098433	0.008881		0.098433	0.007004
	0.098642	0.169493		0.098642	-0.00056		0.098642	0.012316		0.098642	0.008866
	0.09885	0.16991		0.09885	-0.00209		0.09885	0.015214		0.09885	0.012308
	0.099058	0.169791		0.099058	-0.00167		0.099058	0.017419		0.099058	0.014812
	0.099267	0.169933		0.099267	-0.00071		0.099267	0.017747		0.099267	0.016659
	0.099475	0.17032		0.099475	0.001296		0.099475	0.017256		0.099475	0.017405
	0.099683	0.170529		0.099683	0.004672		0.099683	0.015892		0.099683	0.017293
	0.099892	0.169791		0.099892	0.007652		0.099892	0.014469		0.099892	0.016503
	0.1001	0.168391		0.1001	0.010312		0.1001	0.014625		0.1001	0.014871
	0.100308	0.166513		0.100308	0.012316		0.100308	0.015624		0.100308	0.013322
	0.100517	0.164576		0.100517	0.012092		0.100517	0.017419		0.100517	0.011943
	0.100725	0.163049		0.100725	0.011161		0.100725	0.019923		0.100725	0.009984
	0.100933	0.162132		0.100933	0.009231		0.100933	0.021122		0.100933	0.007778
	0.101142	0.16252		0.101142	0.006951		0.101142	0.020638		0.101142	0.006303
	0.10135	0.162758		0.10135	0.006236		0.10135	0.019282		0.10135	0.004053
	0.101558	0.164211		0.101558	0.006005		0.101558	0.017479		0.101558	0.001475
	0.101767	0.166863		0.101767	0.006363		0.101767	0.016332		0.101767	-6e-05
	0.101975	0.169538		0.101975	0.007227		0.101975	0.016168		0.101975	-0.00087
	0.102183	0.172637		0.102183	0.008047		0.102183	0.017516		0.102183	-0.00115
	0.102392	0.174277		0.102392	0.009023		0.102392	0.019424		0.102392	0.000112
	0.1026	0.176445		0.1026	0.009693		0.1026	0.020683		0.1026	0.000775
	0.102808	0.178523		0.102808	0.009395		0.102808	0.020362		0.102808	0.001937
	0.103017	0.178955		0.103017	0.009507		0.103017	0.019483		0.103017	0.003651
	0.103225	0.179462		0.103225	0.009291		0.103225	0.017986		0.103225	0.005431
	0.103433	0.178695		0.103433	0.007905		0.103433	0.016876		0.103433	0.006869
	0.103642	0.177987		0.103642	0.007749		0.103642	0.017636		0.103642	0.006966
	0.10385	0.178404		0.10385	0.006951		0.10385	0.017926		0.10385	0.007577
	0.104058	0.179		0.104058	0.006646		0.104058	0.019491		0.104058	0.008084
	0.104267	0.180118		0.104267	0.007331		0.104267	0.021555		0.104267	0.008672
	0.104475	0.180528		0.104475	0.007316		0.104475	0.023544		0.104475	0.009559
	0.104683	0.179671		0.104683	0.008821		0.104683	0.02481		0.104683	0.009857
	0.104892	0.177421		0.104892	0.009939		0.104892	0.025131		0.104892	0.010461
	0.1051	0.172831		0.1051	0.010826		0.1051	0.025623		0.1051	0.01213
	0.105308	0.166595		0.105308	0.010177		0.105308	0.02452		0.105308	0.01362
	0.105517	0.160828		0.105517	0.008084		0.105517	0.023879		0.105517	0.013612
	0.105725	0.156708		0.105725	0.005789		0.105725	0.022963		0.105725	0.01324
	0.105933	0.155099		0.105933	0.002995		0.105933	0.0211		0.105933	0.012822
	0.106142	0.156276		0.106142	0.00079		0.106142	0.020169		0.106142	0.011817
	0.10635	0.15942		0.10635	-0.00129		0.10635	0.01999		0.10635	0.010125
	0.106558	0.164747		0.106558	-0.00178		0.106558	0.020623		0.106558	0.008188
	0.106767	0.170022		0.106767	-0.00096		0.106767	0.021465		0.106767	0.006557
	0.106975	0.173949		0.106975	0.001222		0.106975	0.022419		0.106975	0.00567
	0.107183	0.17529		0.107183	0.003323		0.107183	0.024036		0.107183	0.005402
	0.107392	0.174448		0.107392	0.004373		0.107392	0.024542		0.107392	0.004053
	0.1076	0.171714		0.1076	0.006333		0.1076	0.024945		0.1076	0.00187
	0.107808	0.169024		0.107808	0.006609		0.107808	0.025183		0.107808	-0.00049
	0.108017	0.167191		0.108017	0.005633		0.108017	0.023566		0.108017	-0.00192
	0.108225	0.164554		0.108225	0.003755		0.108225	0.021614		0.108225	-0.00225
	0.108433	0.163734		0.108433	0.001781		0.108433	0.019744		0.108433	-0.00186
	0.108642	0.162296		0.108642	0.001371		0.108642	0.018097		0.108642	0.000432
	0.10885	0.16135		0.10885	0.000678		0.10885	0.01809		0.10885	0.003844
	0.109058	0.159919		0.109058	0.001982		0.109058	0.019617		0.109058	0.007652
	0.109267	0.157699		0.109267	0.003546		0.109267	0.020958		0.109267	0.011787
	0.109475	0.157148		0.109475	0.006147		0.109475	0.022464		0.109475	0.015102
	0.109683	0.156634		0.109683	0.009224		0.109683	0.023492		0.109683	0.017665
	0.109892	0.158198		0.109892	0.009917		0.109892	0.023186		0.109892	0.020027
	0.1101	0.159748		0.1101	0.010662		0.1101	0.022091		0.1101	0.021286
	0.110308	0.160955		0.110308	0.009723		0.110308	0.020131		0.110308	0.021756
	0.110517	0.163093		0.110517	0.009082		0.110517	0.019044		0.110517	0.020958
	0.110725	0.165462		0.110725	0.008844		0.110725	0.018835		0.110725	0.018232
	0.110933	0.169523		0.110933	0.007793		0.110933	0.01844		0.110933	0.016466
	0.111142	0.173382		0.111142	0.006959		0.111142	0.018932		0.111142	0.013895
	0.11135	0.175841		0.11135	0.00558		0.11135	0.017926		0.11135	0.011541
	0.111558	0.17716		0.111558	0.004873		0.111558	0.016652		0.111558	0.010058
	0.111767	0.175826		0.111767	0.003718		0.111767	0.015713		0.111767	0.008062
	0.111975	0.172898		0.111975	0.001505		0.111975	0.014186		0.111975	0.007145
	0.112183	0.168532		0.112183	-0.00029		0.112183	0.013299		0.112183	0.007048
	0.112392	0.163808		0.112392	-0.00132		0.112392	0.013463		0.112392	0.008576
	0.1126	0.161484		0.1126	-0.0025		0.1126	0.014678		0.1126	0.01128
	0.112808	0.160426		0.112808	-0.00186		0.112808	0.015408		0.112808	0.013992
	0.113017	0.160992		0.113017	8.94e-05		0.113017	0.015743		0.113017	0.017196
	0.113225	0.162296		0.113225	0.001863		0.113225	0.015184		0.113225	0.020213
	0.113433	0.162311		0.113433	0.004157		0.113433	0.014633		0.113433	0.020489
	0.113642	0.162192		0.113642	0.00599		0.113642	0.014551		0.113642	0.019006
	0.11385	0.161685		0.11385	0.006713		0.11385	0.014685		0.11385	0.015572
	0.114058	0.160605		0.114058	0.005759		0.114058	0.015713		0.114058	0.011556
	0.114267	0.159368		0.114267	0.004254		0.114267	0.016354		0.114267	0.008464
	0.114475	0.157692		0.114475	0.001818		0.114475	0.017315		0.114475	0.006028
	0.114683	0.157356		0.114683	-0.00051		0.114683	0.018135		0.114683	0.005506
	0.114892	0.157312		0.114892	-0.00218		0.114892	0.01768		0.114892	0.005536
	0.1151	0.157557		0.1151	-0.00368		0.1151	0.018083		0.1151	0.005662
	0.115308	0.158682		0.115308	-0.00461		0.115308	0.017643		0.115308	0.005603
	0.115517	0.158705		0.115517	-0.00516		0.115517	0.01701		0.115517	0.004664
	0.115725	0.160053		0.115725	-0.00513		0.115725	0.017002		0.115725	0.00371
	0.115933	0.159979		0.115933	-0.00412		0.115933	0.016309		0.115933	0.002854
	0.116142	0.159405		0.116142	-0.00323		0.116142	0.01616		0.116142	0.001982
	0.11635	0.159979		0.11635	-0.00151		0.11635	0.01552		0.11635	0.001512
	0.116558	0.158533		0.116558	-0.00013		0.116558	0.015855		0.116558	0.001259
	0.116767	0.158809		0.116767	0.000283		0.116767	0.017479		0.116767	0.001527
	0.116975	0.15799		0.116975	0.000864		0.116975	0.018917		0.116975	0.002734
	0.117183	0.157073		0.117183	-0.00113		0.117183	0.021733		0.117183	0.004716
	0.117392	0.157356		0.117392	-0.00329		0.117392	0.023551		0.117392	0.006862
	0.1176	0.15559		0.1176	-0.00493		0.1176	0.024341		0.1176	0.009932
	0.117808	0.156887		0.117808	-0.00611		0.117808	0.025108		0.117808	0.01353
	0.118017	0.157841		0.118017	-0.00697		0.118017	0.025056		0.118017	0.017032
	0.118225	0.158526		0.118225	-0.00716		0.118225	0.025459		0.118225	0.019677
	0.118433	0.161417		0.118433	-0.00726		0.118433	0.025213		0.118433	0.020392
	0.118642	0.162236		0.118642	-0.00728		0.118642	0.024796		0.118642	0.019774
	0.11885	0.163361		0.11885	-0.00627		0.11885	0.023827		0.11885	0.018083
	0.119058	0.163779		0.119058	-0.00624		0.119058	0.021525		0.119058	0.01549
	0.119267	0.163868		0.119267	-0.00603		0.119267	0.019163		0.119267	0.012323
	0.119475	0.164792		0.119475	-0.00636		0.119475	0.016972		0.119475	0.008397
	0.119683	0.164255		0.119683	-0.00587		0.119683	0.01505		0.119683	0.004344
	0.119892	0.163786		0.119892	-0.00509		0.119892	0.014581		0.119892	0.001796
	0.1201	0.163205		0.1201	-0.00517		0.1201	0.014879		0.1201	-0.00031
	0.120308	0.162393		0.120308	-0.00439		0.120308	0.01543		0.120308	-0.0004
	0.120517	0.162475		0.120517	-0.00372		0.120517	0.015303		0.120517	0.000954
	0.120725	0.162832		0.120725	-0.00257		0.120725	0.014625		0.120725	0.003166
	0.120933	0.162944		0.120933	-0.00058		0.120933	0.013657		0.120933	0.007339
	0.121142	0.16395		0.121142	0.00079		0.121142	0.011966		0.121142	0.011176
	0.12135	0.164919		0.12135	0.00114		0.12135	0.011429		0.12135	0.014804
	0.121558	0.165492		0.121558	0.000581		0.121558	0.011079		0.121558	0.016697
	0.121767	0.165254		0.121767	-0.00026		0.121767	0.011988		0.121767	0.01701
	0.121975	0.16322		0.121975	-0.00068		0.121975	0.014573		0.121975	0.017039
	0.122183	0.161245		0.122183	-0.00148		0.122183	0.016488		0.122183	0.014678
	0.122392	0.159234		0.122392	-0.00211		0.122392	0.017516		0.122392	0.01172
	0.1226	0.158124		0.1226	-0.0021		0.1226	0.017352		0.1226	0.00944
	0.122808	0.157423		0.122808	-0.00227		0.122808	0.016913		0.122808	0.008382
	0.123017	0.157155		0.123017	-0.00112		0.123017	0.017598		0.123017	0.010289
	0.123225	0.158705		0.123225	-8.9e-05		0.123225	0.017561		0.123225	0.013024
	0.123433	0.160538		0.123433	-0.00079		0.123433	0.019014		0.123433	0.016369
	0.123642	0.162937		0.123642	-0.00186		0.123642	0.021547		0.123642	0.020176
	0.12385	0.16474		0.12385	-0.00349		0.12385	0.024252		0.12385	0.022382
	0.124058	0.165418		0.124058	-0.00584		0.124058	0.028349		0.124058	0.023901
	0.124267	0.166148		0.124267	-0.00928		0.124267	0.030719		0.124267	0.023209
	0.124475	0.166371		0.124475	-0.01214		0.124475	0.032276		0.124475	0.021204
	0.124683	0.166491		0.124683	-0.01282		0.124683	0.031255		0.124683	0.018738
	0.124892	0.166111		0.124892	-0.01195		0.124892	0.028536		0.124892	0.015639
	0.1251	0.165269		0.1251	-0.00902		0.1251	0.025421		0.1251	0.014536
	0.125308	0.164546		0.125308	-0.00582		0.125308	0.021398		0.125308	0.013366
	0.125517	0.163175		0.125517	-0.00298		0.125517	0.019044		0.125517	0.013053
	0.125725	0.161529		0.125725	0.000283		0.125725	0.017263		0.125725	0.013508
	0.125933	0.159673		0.125933	0.001989		0.125933	0.017211		0.125933	0.013508
	0.126142	0.158407		0.126142	0.003323		0.126142	0.018127		0.126142	0.013918
	0.12635	0.157967		0.12635	0.002973		0.12635	0.019729		0.12635	0.01438
	0.126558	0.157006		0.126558	0.002839		0.126558	0.021942		0.126558	0.015914
	0.126767	0.156403		0.126767	0.003196		0.126767	0.023626		0.126767	0.016809
	0.126975	0.155248		0.126975	0.001729		0.126975	0.025205		0.126975	0.016853
	0.127183	0.15454		0.127183	0.001304		0.127183	0.025332		0.127183	0.01739
	0.127392	0.154957		0.127392	0.000298		0.127392	0.025213		0.127392	0.017181
	0.1276	0.154562		0.1276	-0.00078		0.1276	0.024721		0.1276	0.016592
	0.127808	0.154503		0.127808	-0.00133		0.127808	0.023633		0.127808	0.015274
	0.128017	0.153728		0.128017	-0.00287		0.128017	0.022151		0.128017	0.01359
	0.128225	0.152446		0.128225	-0.00415		0.128225	0.020668		0.128225	0.011787
	0.128433	0.151321		0.128433	-0.00407		0.128433	0.019707		0.128433	0.011221
	0.128642	0.148602		0.128642	-0.0034		0.128642	0.018574		0.128642	0.012249
	0.12885	0.145979		0.12885	-0.00219		0.12885	0.01844		0.12885	0.013441
	0.129058	0.144817		0.129058	-0.00223		0.129058	0.019096		0.129058	0.015147
	0.129267	0.143781		0.129267	-0.00312		0.129267	0.020131		0.129267	0.01584
	0.129475	0.145741		0.129475	-0.00414		0.129475	0.022016		0.129475	0.0166
	0.129683	0.14782		0.129683	-0.00674		0.129683	0.024639		0.129683	0.01628
	0.129892	0.149339		0.129892	-0.00956		0.129892	0.027351		0.129892	0.015713
	0.1301	0.151739		0.1301	-0.01147		0.1301	0.028268		0.1301	0.015244
	0.130308	0.151873		0.130308	-0.01255		0.130308	0.027686		0.130308	0.013158
	0.130517	0.152379		0.130517	-0.01261		0.130517	0.025816		0.130517	0.011787
	0.130725	0.151575		0.130725	-0.01267		0.130725	0.023454		0.130725	0.010289
	0.130933	0.150554		0.130933	-0.01326		0.130933	0.022314		0.130933	0.009328
	0.131142	0.151165		0.131142	-0.01352		0.131142	0.022195		0.131142	0.008792
	0.13135	0.152066		0.13135	-0.01413		0.13135	0.023894		0.13135	0.007287
	0.131558	0.154436		0.131558	-0.01327		0.131558	0.025176		0.131558	0.005484
	0.131767	0.15749		0.131767	-0.01109		0.131767	0.026479		0.131767	0.003688
	0.131975	0.160411		0.131975	-0.00823		0.131975	0.027053		0.131975	0.002205
	0.132183	0.161752		0.132183	-0.00447		0.132183	0.026457		0.132183	0.001445
	0.132392	0.161916		0.132392	-0.00218		0.132392	0.026181		0.132392	0.000559
	0.1326	0.160895		0.1326	-0.00165		0.1326	0.025205		0.1326	0.000179
	0.132808	0.159122		0.132808	-0.00285		0.132808	0.025332		0.132808	0.000872
	0.133017	0.158966		0.133017	-0.00516		0.133017	0.026092		0.133017	0.00298
	0.133225	0.158668		0.133225	-0.00693		0.133225	0.026271		0.133225	0.005558
	0.133433	0.159748		0.133433	-0.00776		0.133433	0.025898		0.133433	0.007249
	0.133642	0.160187		0.133642	-0.00755		0.133642	0.024259		0.133642	0.008509
	0.13385	0.159666		0.13385	-0.00618		0.13385	0.021935		0.13385	0.008628
	0.134058	0.160061		0.134058	-0.0044		0.134058	0.020623		0.134058	0.00912
	0.134267	0.158191		0.134267	-0.00375		0.134267	0.019036		0.134267	0.009127
	0.134475	0.155695		0.134475	-0.00508		0.134475	0.017852		0.134475	0.009097
	0.134683	0.153534		0.134683	-0.00734		0.134683	0.016853		0.134683	0.008963
	0.134892	0.152975		0.134892	-0.00936		0.134892	0.015631		0.134892	0.00935
	0.1351	0.154674		0.1351	-0.01114		0.1351	0.014633		0.1351	0.011563
	0.135308	0.157431		0.135308	-0.01159		0.135308	0.01397		0.135308	0.013463
	0.135517	0.160746		0.135517	-0.01026		0.135517	0.013426		0.135517	0.014886
	0.135725	0.163421		0.135725	-0.00793		0.135725	0.012621		0.135725	0.015564
	0.135933	0.16477		0.135933	-0.00641		0.135933	0.012875		0.135933	0.015251
	0.136142	0.164695		0.136142	-0.00541		0.136142	0.013649		0.136142	0.014156
	0.13635	0.163846		0.13635	-0.00609		0.13635	0.015616		0.13635	0.010841
	0.136558	0.163101		0.136558	-0.00876		0.136558	0.016727		0.136558	0.008084
	0.136767	0.162371		0.136767	-0.01112		0.136767	0.016987		0.136767	0.006117
	0.136975	0.162326		0.136975	-0.01336		0.136975	0.017151		0.136975	0.005774
	0.137183	0.162616		0.137183	-0.01414		0.137183	0.015989		0.137183	0.007935
	0.137392	0.1624		0.137392	-0.01379		0.137392	0.014655		0.137392	0.010706
	0.1376	0.161916		0.1376	-0.01157		0.1376	0.01312		0.1376	0.014298
	0.137808	0.161208		0.137808	-0.00884		0.137808	0.011362		0.137808	0.016242
	0.138017	0.160985		0.138017	-0.00703		0.138017	0.009723		0.138017	0.018038
	0.138225	0.161782		0.138225	-0.00569		0.138225	0.009418		0.138225	0.017248
	0.138433	0.162788		0.138433	-0.0052		0.138433	0.009991		0.138433	0.014655
	0.138642	0.164539		0.138642	-0.00597		0.138642	0.011899		0.138642	0.011712
	0.13885	0.165589		0.13885	-0.00791		0.13885	0.013955		0.13885	0.008315
	0.139058	0.164844		0.139058	-0.01037		0.139058	0.016093		0.139058	0.007071
	0.139267	0.162698		0.139267	-0.01325		0.139267	0.019953		0.139267	0.006728
	0.139475	0.160158		0.139475	-0.0154		0.139475	0.022382		0.139475	0.008516
	0.139683	0.158787		0.139683	-0.01687		0.139683	0.02481		0.139683	0.010304
	0.139892	0.156663		0.139892	-0.0162		0.139892	0.027411		0.139892	0.010587
	0.1401	0.15606		0.1401	-0.01364		0.1401	0.02788		0.1401	0.010461
	0.140308	0.156224		0.140308	-0.0098		0.140308	0.027888		0.140308	0.008762
	0.140517	0.157386		0.140517	-0.00523		0.140517	0.026338		0.140517	0.006527
	0.140725	0.160478		0.140725	-0.0013		0.140725	0.023581		0.140725	0.004895
	0.140933	0.164017		0.140933	0.001736		0.140933	0.019997		0.140933	0.004359
	0.141142	0.169054		0.141142	0.00269		0.141142	0.015803		0.141142	0.004746
	0.14135	0.172451		0.14135	0.002064		0.14135	0.01388		0.14135	0.007801
	0.141558	0.175633		0.141558	-0.00017		0.141558	0.012383		0.141558	0.011064
	0.141767	0.177249		0.141767	-0.00261		0.141767	0.011958		0.141767	0.01312
	0.141975	0.176638		0.141975	-0.00538		0.141975	0.013217		0.141975	0.0147
	0.142183	0.174217		0.142183	-0.00796		0.142183	0.015669		0.142183	0.014618
	0.142392	0.170246		0.142392	-0.00984		0.142392	0.019282		0.142392	0.014693
	0.1426	0.167258		0.1426	-0.01211		0.1426	0.022419		0.1426	0.01429
	0.142808	0.164606		0.142808	-0.01185		0.142808	0.025414		0.142808	0.014879
	0.143017	0.16395		0.143017	-0.01227		0.143017	0.026353		0.143017	0.015706
	0.143225	0.163518		0.143225	-0.01303		0.143225	0.025906		0.143225	0.016272
	0.143433	0.16354		0.143433	-0.01359		0.143433	0.024065		0.143433	0.017345
	0.143642	0.164829		0.143642	-0.01565		0.143642	0.020549		0.143642	0.017963
	0.14385	0.165522		0.14385	-0.01581		0.14385	0.017598		0.14385	0.017837
	0.144058	0.166103		0.144058	-0.01559		0.144058	0.015229		0.144058	0.016928
	0.144267	0.16585		0.144267	-0.01409		0.144267	0.015512		0.144267	0.016116
	0.144475	0.164434		0.144475	-0.01124		0.144475	0.017606		0.144475	0.014327
	0.144683	0.162877		0.144683	-0.00735		0.144683	0.020593		0.144683	0.012651
	0.144892	0.160925		0.144892	-0.00301		0.144892	0.02408		0.144892	0.011578
	0.1451	0.158638		0.1451	8.2e-05		0.1451	0.02671		0.1451	0.010341
	0.145308	0.154547		0.145308	0.001423		0.145308	0.028506		0.145308	0.009105
	0.145517	0.149883		0.145517	0.001281		0.145517	0.029229		0.145517	0.007607
	0.145725	0.146173		0.145725	0.000171		0.145725	0.02867		0.145725	0.006929
	0.145933	0.143953		0.145933	-0.00229		0.145933	0.027888		0.145933	0.006527
	0.146142	0.143595		0.146142	-0.00465		0.146142	0.02636		0.146142	0.007704
	0.14635	0.146188		0.14635	-0.00655		0.14635	0.023648		0.14635	0.010379
	0.146558	0.151336		0.146558	-0.00782		0.146558	0.02116		0.146558	0.01324
	0.146767	0.156514		0.146767	-0.00772		0.146767	0.019096		0.146767	0.016145
	0.146975	0.16091		0.146975	-0.00714		0.146975	0.018552		0.146975	0.018232
	0.147183	0.162512		0.147183	-0.00768		0.147183	0.018366		0.147183	0.020571
	0.147392	0.162631		0.147392	-0.00785		0.147392	0.019357		0.147392	0.021026
	0.1476	0.161797		0.1476	-0.00867		0.1476	0.020683		0.1476	0.021793
	0.147808	0.160739		0.147808	-0.00875		0.147808	0.021316		0.147808	0.023022
	0.148017	0.160448		0.148017	-0.00825		0.148017	0.021413		0.148017	0.023998
	0.148225	0.159584		0.148225	-0.00905		0.148225	0.020877		0.148225	0.025891
	0.148433	0.159688		0.148433	-0.00945		0.148433	0.0211		0.148433	0.025824
	0.148642	0.159062		0.148642	-0.01111		0.148642	0.021614		0.148642	0.025116
	0.14885	0.157289		0.14885	-0.01283		0.14885	0.022501		0.14885	0.02262
	0.149058	0.15571		0.149058	-0.01419		0.149058	0.023395		0.149058	0.019923
	0.149267	0.153683		0.149267	-0.01625		0.149267	0.022769		0.149267	0.017323
	0.149475	0.153936		0.149475	-0.01726		0.149475	0.021711		0.149475	0.014178
	0.149683	0.155456		0.149683	-0.01711		0.149683	0.020266		0.149683	0.0128
	0.149892	0.15723		0.149892	-0.01623		0.149892	0.018276		0.149892	0.011645
	0.1501	0.158489		0.1501	-0.01463		0.1501	0.018485		0.1501	0.011377
	0.150308	0.158042		0.150308	-0.01397		0.150308	0.020184		0.150308	0.010401
	0.150517	0.156626		0.150517	-0.01295		0.150517	0.022911		0.150517	0.010073
	0.150725	0.155598		0.150725	-0.01138		0.150725	0.025466		0.150725	0.01058
	0.150933	0.155181		0.150933	-0.00998		0.150933	0.026874		0.150933	0.010915
	0.151142	0.156723		0.151142	-0.00768		0.151142	0.026949		0.151142	0.012591
	0.15135	0.159144		0.15135	-0.00536		0.15135	0.025965		0.15135	0.014089
	0.151558	0.161737		0.151558	-0.00301		0.151558	0.024758		0.151558	0.015691
	0.151767	0.163987		0.151767	-0.00095		0.151767	0.023171		0.151767	0.016309
	0.151975	0.164025		0.151975	0.00111		0.151975	0.022277		0.151975	0.016302
	0.152183	0.162907		0.152183	0.002675		0.152183	0.021555		0.152183	0.015356
	0.152392	0.160404		0.152392	0.003472		0.152392	0.021733		0.152392	0.013337
	0.1526	0.158228		0.1526	0.003524		0.1526	0.021167		0.1526	0.010327
	0.152808	0.156909		0.152808	0.002749		0.152808	0.01964		0.152808	0.005744
	0.153017	0.15752		0.153017	0.001401		0.153017	0.019222		0.153017	0.001274
	0.153225	0.159234		0.153225	0.000142		0.153225	0.019021		0.153225	-0.00247
	0.153433	0.160418		0.153433	7.45e-06		0.153433	0.018872		0.153433	-0.00263
	0.153642	0.160508		0.153642	-0.00095		0.153642	0.018813		0.153642	0.00076
	0.15385	0.158176		0.15385	-0.00267		0.15385	0.019036		0.15385	0.006117
	0.154058	0.153653		0.154058	-0.00421		0.154058	0.019252		0.154058	0.014104
	0.154267	0.149183		0.154267	-0.00457		0.154267	0.020824		0.154267	0.02262
	0.154475	0.146478		0.154475	-0.00338		0.154475	0.022434		0.154475	0.028983
	0.154683	0.145145		0.154683	-0.00212		0.154683	0.024162		0.154683	0.031598
	0.154892	0.145867		0.154892	-0.00023		0.154892	0.025533		0.154892	0.029497
	0.1551	0.148728		0.1551	0.000529		0.1551	0.025578		0.1551	0.024147
	0.155308	0.152856		0.155308	0.001907		0.155308	0.024483		0.155308	0.01777
	0.155517	0.157565		0.155517	0.002563		0.155517	0.021912		0.155517	0.010923
	0.155725	0.161335		0.155725	0.001542		0.155725	0.019915		0.155725	0.00561
	0.155933	0.163585		0.155933	0.0012		0.155933	0.01841		0.155933	0.001989
	0.156142	0.165224		0.156142	-0.00049		0.156142	0.018828		0.156142	0.000127
	0.15635	0.166781		0.15635	-0.00089		0.15635	0.021085		0.15635	0.000447
	0.156558	0.1693		0.156558	-0.00128		0.156558	0.025027		0.156558	0.000566
	0.156767	0.171892		0.156767	-0.00182		0.156767	0.029333		0.156767	0.000976
	0.156975	0.172704		0.156975	-0.002		0.156975	0.032164		0.156975	0.001512
	0.157183	0.17257		0.157183	-0.00371		0.157183	0.034273		0.157183	0.001341
	0.157392	0.169843		0.157392	-0.00364		0.157392	0.033326		0.157392	0.001527
	0.1576	0.164784		0.1576	-0.00373		0.1576	0.029877		0.1576	0.0007
	0.157808	0.159211		0.157808	-0.00541		0.157808	0.025772		0.157808	-0.00067
	0.158017	0.153318		0.158017	-0.00598		0.158017	0.020601		0.158017	-0.00158
	0.158225	0.150129		0.158225	-0.00682		0.158225	0.016555		0.158225	-0.00246
	0.158433	0.149563		0.158433	-0.00779		0.158433	0.015095		0.158433	-0.00226
	0.158642	0.151291		0.158642	-0.00886		0.158642	0.015512		0.158642	-0.0016
	0.15885	0.154383		0.15885	-0.00969		0.15885	0.018366		0.15885	-0.00021
	0.159058	0.15647		0.159058	-0.00951		0.159058	0.022285		0.159058	0.002749
	0.159267	0.158288		0.159267	-0.01015		0.159267	0.026762		0.159267	0.005819
	0.159475	0.159636		0.159475	-0.0099		0.159475	0.031233		0.159475	0.008561
	0.159683	0.161305		0.159683	-0.00885		0.159683	0.034243		0.159683	0.010379
	0.159892	0.16357		0.159892	-0.00791		0.159892	0.037335		0.159892	0.011191
	0.1601	0.165723		0.1601	-0.00667		0.1601	0.03913		0.1601	0.010639
	0.160308	0.167646		0.160308	-0.00621		0.160308	0.039726		0.160308	0.009626
	0.160517	0.167869		0.160517	-0.00647		0.160517	0.039257		0.160517	0.009686
	0.160725	0.166126		0.160725	-0.00855		0.160725	0.037186		0.160725	0.009313
	0.160933	0.162348		0.160933	-0.01018		0.160933	0.034824		0.160933	0.009015
	0.161142	0.157982		0.161142	-0.01034		0.161142	0.032015		0.161142	0.00874
	0.16135	0.154935		0.16135	-0.01017		0.16135	0.030339		0.16135	0.008538
	0.161558	0.154033		0.161558	-0.00931		0.161558	0.02864		0.161558	0.008844
	0.161767	0.15498		0.161767	-0.00767		0.161767	0.027373		0.161767	0.008911
	0.161975	0.156805		0.161975	-0.00436		0.161975	0.026964		0.161975	0.009939
	0.162183	0.15977		0.162183	-0.00027		0.162183	0.026472		0.162183	0.0109
	0.162392	0.16202		0.162392	0.003882		0.162392	0.025876		0.162392	0.011906
	0.1626	0.163503		0.1626	0.008121		0.1626	0.02411		0.1626	0.014596
	0.162808	0.163339		0.162808	0.011496		0.162808	0.022717		0.162808	0.016503
	0.163017	0.160977		0.163017	0.014313		0.163017	0.021271		0.163017	0.016786
	0.163225	0.15834		0.163225	0.015251		0.163225	0.021711		0.163225	0.016145
	0.163433	0.154562		0.163433	0.013605		0.163433	0.022247		0.163433	0.015467
	0.163642	0.151917		0.163642	0.010215		0.163642	0.022151		0.163642	0.015497
	0.16385	0.150166		0.16385	0.005722		0.16385	0.022717		0.16385	0.015587
	0.164058	0.14881		0.164058	0.00225		0.164058	0.022151		0.164058	0.015773
	0.164267	0.149779		0.164267	-0.00114		0.164267	0.022076		0.164267	0.015318
	0.164475	0.152014		0.164475	-0.00236		0.164475	0.021428		0.164475	0.014536
	0.164683	0.15457		0.164683	-0.00153		0.164683	0.021122		0.164683	0.013784
	0.164892	0.157163		0.164892	0.000179		0.164892	0.021368		0.164892	0.012413
	0.1651	0.159137		0.1651	0.002943		0.1651	0.022866		0.1651	0.010952
	0.165308	0.159428		0.165308	0.00491		0.165308	0.025123		0.165308	0.009671
	0.165517	0.159115		0.165517	0.0057		0.165517	0.026904		0.165517	0.008352
	0.165725	0.157602		0.165725	0.006482		0.165725	0.027895		0.165725	0.007845
	0.165933	0.157595		0.165933	0.006653		0.165933	0.027686		0.165933	0.006981
	0.166142	0.157923		0.166142	0.006825		0.166142	0.028402		0.166142	0.006586
	0.16635	0.158034		0.16635	0.008151		0.16635	0.028029		0.16635	0.007451
	0.166558	0.159778		0.166558	0.008754		0.166558	0.028841		0.166558	0.007257
	0.166767	0.160329		0.166767	0.010855		0.166767	0.031196		0.166767	0.008605
	0.166975	0.161126		0.166975	0.01099		0.166975	0.032574		0.166975	0.00938
	0.167183	0.160418		0.167183	0.009283		0.167183	0.033982		0.167183	0.010245
	0.167392	0.159182		0.167392	0.007443		0.167392	0.033855		0.167392	0.010841
	0.1676	0.157915		0.1676	0.004321		0.1676	0.033744		0.1676	0.00973
	0.167808	0.156708		0.167808	0.002921		0.167808	0.03387		0.167808	0.008531
	0.168017	0.15723		0.168017	0.001498		0.168017	0.033461		0.168017	0.005551
	0.168225	0.158437		0.168225	0.001252		0.168225	0.033535		0.168225	0.003099
	0.168433	0.158809		0.168433	0.001483		0.168433	0.032686		0.168433	0.000328
	0.168642	0.159003		0.168642	0.001334		0.168642	0.032201		0.168642	-0.0026
	0.16885	0.158489		0.16885	0.002272		0.16885	0.031821		0.16885	-0.00463
	0.169058	0.157468		0.169058	0.002064		0.169058	0.030845		0.169058	-0.00557
	0.169267	0.156559		0.169267	0.003427		0.169267	0.030294		0.169267	-0.00595
	0.169475	0.155203		0.169475	0.005089		0.169475	0.029624		0.169475	-0.00564
	0.169683	0.154406		0.169683	0.006951		0.169683	0.02934		0.169683	-0.00452
	0.169892	0.153407		0.169892	0.008985		0.169892	0.029005		0.169892	-0.00268
	0.1701	0.152849		0.1701	0.009306		0.1701	0.027865		0.1701	-0.0016
	0.170308	0.153065		0.170308	0.011444		0.170308	0.028349		0.170308	-0.00266
	0.170517	0.152968		0.170517	0.012331		0.170517	0.030205		0.170517	-0.00383
	0.170725	0.15372		0.170725	0.012867		0.170725	0.033394		0.170725	-0.00599
	0.170933	0.156268		0.170933	0.013709		0.170933	0.038289		0.170933	-0.00662
	0.171142	0.158958		0.171142	0.013039		0.171142	0.041895		0.171142	-0.00646
	0.17135	0.162676		0.17135	0.012197		0.17135	0.044338		0.17135	-0.00608
	0.171558	0.164963		0.171558	0.010148		0.171558	0.043958		0.171558	-0.0036
	0.171767	0.165991		0.171767	0.007428		0.171767	0.041611		0.171767	-0.00048
	0.171975	0.16503		0.171975	0.004314		0.171975	0.038557		0.171975	0.003137
	0.172183	0.162505		0.172183	0.001743		0.172183	0.035577		0.172183	0.005312
	0.172392	0.160784		0.172392	0.001058		0.172392	0.035129		0.172392	0.006467
	0.1726	0.158466		0.1726	0.00073		0.1726	0.036523		0.1726	0.006378
	0.172808	0.158206		0.172808	0.000924		0.172808	0.039123		0.172808	0.006594
	0.173017	0.159726		0.173017	0.002265		0.173017	0.042066		0.173017	0.007406
	0.173225	0.16138		0.173225	0.003204		0.173225	0.044286		0.173225	0.007153
	0.173433	0.163414		0.173433	0.004366		0.173433	0.044994		0.173433	0.007406
	0.173642	0.165246		0.173642	0.00526		0.173642	0.044085		0.173642	0.007398
	0.17385	0.167213		0.17385	0.006162		0.17385	0.043027		0.17385	0.008456
	0.174058	0.168428		0.174058	0.006638		0.174058	0.042073		0.174058	0.009678
	0.174267	0.169285		0.174267	0.00637		0.174267	0.04001		0.174267	0.009872
	0.174475	0.170626		0.174475	0.006527		0.174475	0.039019		0.174475	0.01125
	0.174683	0.170752		0.174683	0.005879		0.174683	0.037983		0.174683	0.010699
	0.174892	0.169359		0.174892	0.005268		0.174892	0.037104		0.174892	0.009343
	0.1751	0.166506		0.1751	0.005879		0.1751	0.036158		0.1751	0.00903
	0.175308	0.163727		0.175308	0.006653		0.175308	0.033505		0.175308	0.007071
	0.175517	0.16167		0.175517	0.007704		0.175517	0.03095		0.175517	0.006504
	0.175725	0.160739		0.175725	0.009097		0.175725	0.02642		0.175725	0.006333
	0.175933	0.16176		0.175933	0.009067		0.175933	0.02265		0.175933	0.007309
	0.176142	0.163011		0.176142	0.007525		0.176142	0.02037		0.176142	0.009209
	0.17635	0.164285		0.17635	0.004336		0.17635	0.018604		0.17635	0.009023
	0.176558	0.166215		0.176558	0.000842		0.176558	0.01882		0.176558	0.009418
	0.176767	0.167049		0.176767	-0.0028		0.176767	0.020325		0.176767	0.007711
	0.176975	0.1674		0.176975	-0.00646		0.176975	0.022985		0.176975	0.005096
	0.177183	0.167847		0.177183	-0.00989		0.177183	0.024289		0.177183	0.002749
	0.177392	0.16813		0.177392	-0.01252		0.177392	0.024773		0.177392	-6.7e-05
	0.1776	0.169061		0.1776	-0.01328		0.1776	0.025414		0.1776	-0.00165
	0.177808	0.169218		0.177808	-0.0123		0.177808	0.024848		0.177808	-0.00267
	0.178017	0.167631		0.178017	-0.00937		0.178017	0.02455		0.178017	-0.0013
	0.178225	0.165559		0.178225	-0.00635		0.178225	0.025816		0.178225	0.000417
	0.178433	0.162922		0.178433	-0.00093		0.178433	0.027947		0.178433	0.002064
	0.178642	0.160687		0.178642	0.003576		0.178642	0.029191		0.178642	0.003919
	0.17885	0.159808		0.17885	0.006691		0.17885	0.029825		0.17885	0.004873
	0.179058	0.159547		0.179058	0.00897		0.179058	0.030041		0.179058	0.005506
	0.179267	0.160508		0.179267	0.007153		0.179267	0.028789		0.179267	0.005357
	0.179475	0.163004		0.179475	0.00535		0.179475	0.027776		0.179475	0.005335
	0.179683	0.165999		0.179683	0.002429		0.179683	0.027545		0.179683	0.005275
	0.179892	0.169694		0.179892	8.2e-05		0.179892	0.028484		0.179892	0.004575
	0.1801	0.172772		0.1801	-0.00151		0.1801	0.028752		0.1801	0.003226
	0.180308	0.172727		0.180308	-0.00295		0.180308	0.029817		0.180308	0.002101
	0.180517	0.171162		0.180517	-0.00228		0.180517	0.030778		0.180517	0.001289
	0.180725	0.166968		0.180725	-0.00185		0.180725	0.029206		0.180725	0.000484
	0.180933	0.161663		0.180933	-0.00146		0.180933	0.02715		0.180933	-2.2e-05
	0.181142	0.157729		0.181142	-0.00156		0.181142	0.024334		0.181142	-0.0006
	0.18135	0.15536		0.18135	-0.00217		0.18135	0.023089		0.18135	-0.00066
	0.181558	0.156917		0.181558	-0.00288		0.181558	0.022635		0.181558	0.000276
	0.181767	0.160135		0.181767	-0.00299		0.181767	0.024088		0.181767	0.00032
	0.181975	0.164531		0.181975	-0.00269		0.181975	0.026822		0.181975	1.49e-05
	0.182183	0.168562		0.182183	-0.00223		0.182183	0.028856		0.182183	-7.5e-05
	0.182392	0.170618		0.182392	-0.00071		0.182392	0.03162		0.182392	0.00038
	0.1826	0.171341		0.1826	0.001624		0.1826	0.033483		0.1826	0.002921
	0.182808	0.169754		0.182808	0.004299		0.182808	0.034548		0.182808	0.004537
	0.183017	0.167817		0.183017	0.006214		0.183017	0.035375		0.183017	0.004917
	0.183225	0.165261		0.183225	0.007309		0.183225	0.036232		0.183225	0.004373
	0.183433	0.16354		0.183433	0.007056		0.183433	0.037819		0.183433	0.001952
	0.183642	0.162728		0.183642	0.005074		0.183642	0.038885		0.183642	0.000268
	0.18385	0.161238		0.18385	0.00196		0.18385	0.03919		0.18385	-0.00203
	0.184058	0.160381		0.184058	-0.0022		0.184058	0.038929		0.184058	-0.0034
	0.184267	0.158593		0.184267	-0.00634		0.184267	0.037946		0.184267	-0.00214
	0.184475	0.156619		0.184475	-0.00867		0.184475	0.03776		0.184475	-0.00013
	0.184683	0.155412		0.184683	-0.00896		0.184683	0.037558		0.184683	0.003427
	0.184892	0.154458		0.184892	-0.00677		0.184892	0.036687		0.184892	0.005983
	0.1851	0.154719		0.1851	-0.00411		0.1851	0.034913		0.1851	0.007413
	0.185308	0.155464		0.185308	-0.00114		0.185308	0.032365		0.185308	0.007711
	0.185517	0.157259		0.185517	0.002265		0.185517	0.029437		0.185517	0.006102
	0.185725	0.15945		0.185725	0.004195		0.185725	0.026293		0.185725	0.004813
	0.185933	0.160448		0.185933	0.005454		0.185933	0.023618		0.185933	0.003092
	0.186142	0.160873		0.186142	0.005543		0.186142	0.02113		0.186142	0.001639
	0.18635	0.160456		0.18635	0.00523		0.18635	0.020057		0.18635	0.001363
	0.186558	0.160508		0.186558	0.00418		0.186558	0.021264		0.186558	0.001319
	0.186767	0.161238		0.186767	0.003539		0.186767	0.023998		0.186767	0.00257
	0.186975	0.16202		0.186975	0.003748		0.186975	0.026427		0.186975	0.00374
	0.187183	0.162721		0.187183	0.0038		0.187183	0.0282		0.187183	0.00532
	0.187392	0.16214		0.187392	0.005312		0.187392	0.029199		0.187392	0.006787
	0.1876	0.160895		0.1876	0.006914		0.1876	0.0282		0.1876	0.006326
	0.187808	0.159793		0.187808	0.007592		0.187808	0.027075		0.187808	0.005834
	0.188017	0.158884		0.188017	0.006743		0.188017	0.025123		0.188017	0.004113
	0.188225	0.157982		0.188225	0.003926		0.188225	0.02297		0.188225	0.001855
	0.188433	0.157222		0.188433	0.001483		0.188433	0.022732		0.188433	-0.00018
	0.188642	0.156626		0.188642	-0.00112		0.188642	0.023909		0.188642	-0.00178
	0.18885	0.155807		0.18885	-0.00314		0.18885	0.02677		0.18885	-0.00153
	0.189058	0.155218		0.189058	-0.00419		0.189058	0.028595		0.189058	-0.00139
	0.189267	0.154562		0.189267	-0.00541		0.189267	0.028774		0.189267	-0.00045
	0.189475	0.154607		0.189475	-0.00546		0.189475	0.027351		0.189475	0.000313
	0.189683	0.154853		0.189683	-0.00542		0.189683	0.025012		0.189683	0.000171
	0.189892	0.155397		0.189892	-0.00543		0.189892	0.022389		0.189892	2.98e-05
	0.1901	0.157103		0.1901	-0.00661		0.1901	0.019521		0.1901	-0.00071
	0.190308	0.158042		0.190308	-0.00798		0.190308	0.017308		0.190308	-0.00129
	0.190517	0.158496		0.190517	-0.00878		0.190517	0.016123		0.190517	-0.00185
	0.190725	0.158653		0.190725	-0.00923		0.190725	0.017345		0.190725	-0.0013
	0.190933	0.158899		0.190933	-0.00805		0.190933	0.019185		0.190933	0.000179
	0.191142	0.159636		0.191142	-0.0065		0.191142	0.022158		0.191142	0.001244
	0.19135	0.160865		0.19135	-0.00385		0.19135	0.02493		0.19135	0.002101
	0.191558	0.161842		0.191558	-0.00041		0.191558	0.026472		0.191558	0.001311
	0.191767	0.16208		0.191767	0.003181		0.191767	0.02858		0.191767	-0.00062
	0.191975	0.160933		0.191975	0.005677		0.191975	0.029586		0.191975	-0.00267
	0.192183	0.159085		0.192183	0.006184		0.192183	0.030331		0.192183	-0.00563
	0.192392	0.157155		0.192392	0.005223		0.192392	0.029638		0.192392	-0.00677
	0.1926	0.154845		0.1926	0.003122		0.1926	0.028588		0.1926	-0.00762
	0.192808	0.153057		0.192808	0.000834		0.192808	0.028148		0.192808	-0.00765
	0.193017	0.153095		0.193017	-0.00085		0.193017	0.026494		0.193017	-0.00702
	0.193225	0.15457		0.193225	-0.00211		0.193225	0.025757		0.193225	-0.00691
	0.193433	0.156775		0.193433	-0.00362		0.193433	0.025108		0.193433	-0.00554
	0.193642	0.159889		0.193642	-0.00425		0.193642	0.025056		0.193642	-0.0043
	0.19385	0.160769		0.19385	-0.00445		0.19385	0.026047		0.19385	-0.00196
	0.194058	0.160307		0.194058	-0.0043		0.194058	0.027746		0.194058	0.001654
	0.194267	0.158936		0.194267	-0.00408		0.194267	0.031106		0.194267	0.005074
	0.194475	0.15635		0.194475	-0.00378		0.194475	0.033855		0.194475	0.008203
	0.194683	0.154778		0.194683	-0.00275		0.194683	0.036106		0.194683	0.009753
	0.194892	0.153929		0.194892	-0.00164		0.194892	0.037558		0.194892	0.008769
	0.1951	0.154875		0.1951	-0.00034		0.1951	0.038013		0.1951	0.006549
	0.195308	0.157192		0.195308	-0.00103		0.195308	0.03729		0.195308	0.004657
	0.195517	0.159293		0.195517	-0.00339		0.195517	0.035681		0.195517	0.003636
	0.195725	0.162132		0.195725	-0.0059		0.195725	0.034735		0.195725	0.003591
	0.195933	0.163712		0.195933	-0.00826		0.195933	0.033945		0.195933	0.00456
	0.196142	0.16325		0.196142	-0.00912		0.196142	0.035524		0.196142	0.005953
	0.19635	0.162125		0.19635	-0.00872		0.19635	0.037856		0.19635	0.007249
	0.196558	0.160456		0.196558	-0.00712		0.196558	0.038303		0.196558	0.008516
	0.196767	0.158638		0.196767	-0.00408		0.196767	0.036485		0.196767	0.009187
	0.196975	0.157669		0.196975	-0.00023		0.196975	0.031829		0.196975	0.00897
	0.197183	0.157401		0.197183	0.002682		0.197183	0.026792		0.197183	0.008874
	0.197392	0.157602		0.197392	0.004075		0.197392	0.022426		0.197392	0.009149
	0.1976	0.158407		0.1976	0.004746		0.1976	0.020109		0.1976	0.009134
	0.197808	0.159994		0.197808	0.005871		0.197808	0.021331		0.197808	0.009149
	0.198017	0.16164		0.198017	0.006534		0.198017	0.024445		0.198017	0.009544
	0.198225	0.162609		0.198225	0.005968		0.198225	0.028931		0.198225	0.009947
	0.198433	0.1636		0.198433	0.004478		0.198433	0.032738		0.198433	0.010103
	0.198642	0.164703		0.198642	0.002041		0.198642	0.034213		0.198642	0.010826
	0.19885	0.165731		0.19885	-0.0006		0.19885	0.03393		0.19885	0.01131
	0.199058	0.166185		0.199058	-0.00241		0.199058	0.032544		0.199058	0.011683
	0.199267	0.167005		0.199267	-0.00451		0.199267	0.030331		0.199267	0.011936
	0.199475	0.166908		0.199475	-0.00592		0.199475	0.02794		0.199475	0.012912
	0.199683	0.166565		0.199683	-0.00595		0.199683	0.02671		0.199683	0.013642
	0.199892	0.166103		0.199892	-0.00567		0.199892	0.025868		0.199892	0.013962
	0.2001	0.165045		0.2001	-0.00513		0.2001	0.025585		0.2001	0.015125
	0.200308	0.164531		0.200308	-0.00631		0.200308	0.024937		0.200308	0.0159
	0.200517	0.16313		0.200517	-0.00835		0.200517	0.024728		0.200517	0.016339
	0.200725	0.161357		0.200725	-0.01124		0.200725	0.025161		0.200725	0.014961
	0.200933	0.159189		0.200933	-0.0146		0.200933	0.025459		0.200933	0.012733
	0.201142	0.157095		0.201142	-0.01659		0.201142	0.026681		0.201142	0.008993
	0.20135	0.155918		0.20135	-0.01712		0.20135	0.027731		0.20135	0.006229
	0.201558	0.155255		0.201558	-0.01602		0.201558	0.029296		0.201558	0.004366
	0.201767	0.155248		0.201767	-0.01296		0.201767	0.030912		0.201767	0.002511
	0.201975	0.156611		0.201975	-0.00945		0.201975	0.032164		0.201975	0.002235
	0.202183	0.158139		0.202183	-0.00571		0.202183	0.032678		0.202183	0.001572
	0.202392	0.159472		0.202392	-0.00167		0.202392	0.031419		0.202392	0.002563
	0.2026	0.161134		0.2026	0.001483		0.2026	0.029989		0.2026	0.002749
	0.202808	0.161529		0.202808	0.005104		0.202808	0.028655		0.202808	0.002615
	0.203017	0.162199		0.203017	0.0071		0.203017	0.027768		0.203017	0.004031
	0.203225	0.163019		0.203225	0.007667		0.203225	0.02671		0.203225	0.005595
	0.203433	0.163242		0.203433	0.007682		0.203433	0.027053		0.203433	0.008553
	0.203642	0.163712		0.203642	0.006206		0.203642	0.029117		0.203642	0.010297
	0.20385	0.162333		0.20385	0.003874		0.20385	0.031419		0.20385	0.010327
	0.204058	0.161357		0.204058	0.001751		0.204058	0.03428		0.204058	0.009678
	0.204267	0.160672		0.204267	5.96e-05		0.204267	0.036865		0.204267	0.00754
	0.204475	0.160873		0.204475	-0.00104		0.204475	0.03913		0.204475	0.00529
	0.204683	0.163078		0.204683	-0.00043		0.204683	0.039458		0.204683	0.003047
	0.204892	0.164695		0.204892	-0.00077		0.204892	0.038251		0.204892	0.000931
	0.2051	0.167295		0.2051	-0.00061		0.2051	0.035718		0.2051	-0.00041
	0.205308	0.168979		0.205308	-0.0018		0.205308	0.032544		0.205308	-0.00181
	0.205517	0.169829		0.205517	-0.00232		0.205517	0.030041		0.205517	-0.00373
	0.205725	0.170395		0.205725	-0.00017		0.205725	0.028647		0.205725	-0.00556
	0.205933	0.168107		0.205933	0.001028		0.205933	0.029385		0.205933	-0.00729
	0.206142	0.164226		0.206142	0.003435		0.206142	0.030339		0.206142	-0.00745
	0.20635	0.159808		0.20635	0.004277		0.20635	0.032917		0.20635	-0.00581
	0.206558	0.155106		0.206558	0.002846		0.206558	0.037208		0.206558	-0.00383
	0.206767	0.151336		0.206767	0.000797		0.206767	0.040658		0.206767	0.000268
	0.206975	0.148997		0.206975	-0.0027		0.206975	0.044294		0.206975	0.003926
	0.207183	0.148706		0.207183	-0.00653		0.207183	0.045471		0.207183	0.006087
	0.207392	0.15045		0.207392	-0.00881		0.207392	0.045769		0.207392	0.008114
	0.2076	0.153273		0.2076	-0.00941		0.2076	0.04568		0.2076	0.007711
	0.207808	0.156112		0.207808	-0.00767		0.207808	0.043526		0.207808	0.006475
	0.208017	0.158504		0.208017	-0.00324		0.208017	0.041939		0.208017	0.004195
	0.208225	0.159055		0.208225	0.000603		0.208225	0.040047		0.208225	0.001922
	0.208433	0.159033		0.208433	0.004418		0.208433	0.038698		0.208433	0.001147
	0.208642	0.159316		0.208642	0.005402		0.208642	0.037916		0.208642	9.69e-05
	0.20885	0.158593		0.20885	0.003487		0.20885	0.038244		0.20885	0.000611
	0.209058	0.158526		0.209058	0.000797		0.209058	0.039347		0.209058	0.000425
	0.209267	0.158496		0.209267	-0.00376		0.209267	0.040963		0.209267	-0.00073
	0.209475	0.158757		0.209475	-0.00697		0.209475	0.043593		0.209475	-0.00175
	0.209683	0.160173		0.209683	-0.00953		0.209683	0.047199		0.209683	-0.00244
	0.209892	0.161603		0.209892	-0.01034		0.209892	0.051409		0.209892	-0.00289
	0.2101	0.163488		0.2101	-0.00837		0.2101	0.054516		0.2101	-0.00303
	0.210308	0.16582		0.210308	-0.00493		0.210308	0.056356		0.210308	-0.00092
	0.210517	0.16699		0.210517	-0.00137		0.210517	0.057124		0.210517	0.001207
	0.210725	0.166759		0.210725	0.001781		0.210725	0.05661		0.210725	0.003837
	0.210933	0.165194		0.210933	0.00345		0.210933	0.054128		0.210933	0.005193
	0.211142	0.16275		0.211142	0.003628		0.211142	0.051372		0.211142	0.006102
	0.21135	0.160493		0.21135	0.003345		0.21135	0.048205		0.21135	0.006258
	0.211558	0.159144		0.211558	0.000902		0.211558	0.044771		0.211558	0.004858
	0.211767	0.15866		0.211767	-0.00253		0.211767	0.042096		0.211767	0.005059
	0.211975	0.158556		0.211975	-0.00644		0.211975	0.040554		0.211975	0.005193
	0.212183	0.15869		0.212183	-0.00982		0.212183	0.039488		0.212183	0.006221
	0.212392	0.160024		0.212392	-0.01185		0.212392	0.038654		0.212392	0.007354
	0.2126	0.161886		0.2126	-0.01308		0.2126	0.038564		0.2126	0.007883
	0.212808	0.163436		0.212808	-0.01255		0.212808	0.038899		0.212808	0.007279
	0.213017	0.164606		0.213017	-0.01108		0.213017	0.039048		0.213017	0.005141
	0.213225	0.165343		0.213225	-0.00884		0.213225	0.038832		0.213225	0.002697
	0.213433	0.165336		0.213433	-0.00612		0.213433	0.038981		0.213433	-8.2e-05
	0.213642	0.16439		0.213642	-0.00457		0.213642	0.039674		0.213642	-0.00126
	0.21385	0.164203		0.21385	-0.00366		0.21385	0.040062		0.21385	-0.00133
	0.214058	0.163943		0.214058	-0.0036		0.214058	0.041075		0.214058	-0.00034
	0.214267	0.164218		0.214267	-0.00298		0.214267	0.04217		0.214267	0.000753
	0.214475	0.164978		0.214475	-0.00219		0.214475	0.042617		0.214475	0.001796
	0.214683	0.165723		0.214683	-0.00062		0.214683	0.044301		0.214683	0.003397
	0.214892	0.165649		0.214892	0.001267		0.214892	0.045203		0.214892	0.004366
	0.2151	0.164568		0.2151	0.001714		0.2151	0.046171		0.2151	0.006668
	0.215308	0.162974		0.215308	0.001773		0.215308	0.047199		0.215308	0.008173
	0.215517	0.159904		0.215517	-0.00034		0.215517	0.048578		0.215517	0.008531
	0.215725	0.157386		0.215725	-0.0026		0.215725	0.050209		0.215725	0.008285
	0.215933	0.155404		0.215933	-0.00502		0.215933	0.050575		0.215933	0.00675
	0.216142	0.154763		0.216142	-0.00578		0.216142	0.051454		0.216142	0.003859
	0.21635	0.154383		0.21635	-0.00507		0.21635	0.051402		0.21635	0.000283
	0.216558	0.153668		0.216558	-0.00298		0.216558	0.051543		0.216558	-0.00162
	0.216767	0.153936		0.216767	-0.00104		0.216767	0.051856		0.216767	-0.00184
	0.216975	0.154868		0.216975	-0.00063		0.216975	0.050656		0.216975	-0.00097
	0.217183	0.156067		0.217183	-0.00022		0.217183	0.049427		0.217183	0.00079
	0.217392	0.156701		0.217392	-0.00181		0.217392	0.048012		0.217392	0.003234
	0.2176	0.15714		0.2176	-0.00244		0.2176	0.046253		0.2176	0.004478
	0.217808	0.156611		0.217808	-0.0037		0.217808	0.044696		0.217808	0.004977
	0.218017	0.156052		0.218017	-0.00317		0.218017	0.042818		0.218017	0.005037
	0.218225	0.155866		0.218225	-0.00066		0.218225	0.041395		0.218225	0.00453
	0.218433	0.155106		0.218433	0.002332		0.218433	0.041284		0.218433	0.004359
	0.218642	0.154652		0.218642	0.00678		0.218642	0.041552		0.218642	0.004679
	0.21885	0.155233		0.21885	0.008367		0.21885	0.042707		0.21885	0.005066
	0.219058	0.156507		0.219058	0.008017		0.219058	0.044309		0.219058	0.005938
	0.219267	0.15834		0.219267	0.005312		0.219267	0.045247		0.219267	0.006787
	0.219475	0.158958		0.219475	0.000954		0.219475	0.045605		0.219475	0.00789
	0.219683	0.159085		0.219683	-0.00326		0.219683	0.044301		0.219683	0.009358
	0.219892	0.159085		0.219892	-0.00666		0.219892	0.042252		0.219892	0.010423
	0.2201	0.158109		0.2201	-0.00788		0.2201	0.040732		0.2201	0.011839
	0.220308	0.158027		0.220308	-0.00774		0.220308	0.038169		0.220308	0.012763
	0.220517	0.158511		0.220517	-0.00664		0.220517	0.036746		0.220517	0.013493
	0.220725	0.15983		0.220725	-0.00517		0.220725	0.036068		0.220725	0.013381
	0.220933	0.161171		0.220933	-0.00425		0.220933	0.035472		0.220933	0.012904
	0.221142	0.161864		0.221142	-0.00421		0.221142	0.036523		0.221142	0.012085
	0.22135	0.16205		0.22135	-0.00429		0.22135	0.037014		0.22135	0.011839
	0.221558	0.16208		0.221558	-0.00447		0.221558	0.038758		0.221558	0.013024
	0.221767	0.162445		0.221767	-0.00354		0.221767	0.040866		0.221767	0.014365
	0.221975	0.162683		0.221975	-0.00227		0.221975	0.043154		0.221975	0.015438
	0.222183	0.16357		0.222183	-0.00136		0.222183	0.045732		0.222183	0.016421
	0.222392	0.163324		0.222392	0.000186		0.222392	0.04635		0.222392	0.017345
	0.2226	0.163622		0.2226	0.002064		0.2226	0.045896		0.2226	0.017516
	0.222808	0.164486		0.222808	0.004373		0.222808	0.044771		0.222808	0.016883
	0.223017	0.16471		0.223017	0.006653		0.223017	0.043385		0.223017	0.016727
	0.223225	0.16465		0.223225	0.008136		0.223225	0.04302		0.223225	0.016481
	0.223433	0.164188		0.223433	0.007898		0.223433	0.044324		0.223433	0.014096
	0.223642	0.164576		0.223642	0.007465		0.223642	0.046492		0.223642	0.012688
	0.22385	0.163488		0.22385	0.00675		0.22385	0.048943		0.22385	0.010259
	0.224058	0.161722		0.224058	0.005588		0.224058	0.050761		0.224058	0.007205
	0.224267	0.158802		0.224267	0.003733		0.224267	0.0517		0.224267	0.005677
	0.224475	0.154942		0.224475	0.000916		0.224475	0.051737		0.224475	0.00453
	0.224683	0.152089		0.224683	-0.00159		0.224683	0.05234		0.224683	0.005528
	0.224892	0.150792		0.224892	-0.00352		0.224892	0.052489		0.224892	0.006445
	0.2251	0.151284		0.2251	-0.00378		0.2251	0.051931		0.2251	0.008166
	0.225308	0.152417		0.225308	-0.00285		0.225308	0.050701		0.225308	0.010863
	0.225517	0.155173		0.225517	-0.0012		0.225517	0.048593		0.225517	0.011712
	0.225725	0.158168		0.225725	0.001401		0.225725	0.04638		0.225725	0.012659
	0.225933	0.160314		0.225933	0.003465		0.225933	0.043511		0.225933	0.013277
	0.226142	0.16202		0.226142	0.004113		0.226142	0.041969		0.226142	0.012062
	0.22635	0.163145		0.22635	0.003405		0.22635	0.041574		0.22635	0.010036
	0.226558	0.164337		0.226558	0.001691		0.226558	0.042684		0.226558	0.007577
	0.226767	0.164598		0.226767	0.000514		0.226767	0.045381		0.226767	0.005759
	0.226975	0.16474		0.226975	-0.00026		0.226975	0.04755		0.226975	0.00488
	0.227183	0.164904		0.227183	-8.2e-05		0.227183	0.048764		0.227183	0.004187
	0.227392	0.164859		0.227392	-2.2e-05		0.227392	0.048026		0.227392	0.004113
	0.2276	0.165902		0.2276	-0.00031		0.2276	0.047743		0.2276	0.004821
	0.227808	0.167556		0.227808	0.000767		0.227808	0.048041		0.227808	0.005744
	0.228017	0.168636		0.228017	0.000998		0.228017	0.048824		0.228017	0.00678
	0.228225	0.169918		0.228225	0.001259		0.228225	0.051811		0.228225	0.00798
	0.228433	0.171483		0.228433	0.001356		0.228433	0.054687		0.228433	0.008523
	0.228642	0.172026		0.228642	0.000484		0.228642	0.057735		0.228642	0.009336
	0.22885	0.173055		0.22885	-0.00072		0.22885	0.060022		0.22885	0.011645
	0.229058	0.17266		0.229058	-0.00229		0.229058	0.061229		0.229058	0.014566
	0.229267	0.172004		0.229267	-0.00311		0.229267	0.061303		0.229267	0.017993
	0.229475	0.17181		0.229475	-0.00402		0.229475	0.059828		0.229475	0.021629
	0.229683	0.170708		0.229683	-0.00296		0.229683	0.057496		0.229683	0.024959
	0.229892	0.170752		0.229892	-0.00117		0.229892	0.054955		0.229892	0.026964
	0.2301	0.168949		0.2301	0.001349		0.2301	0.051878		0.2301	0.026524
	0.230308	0.165686		0.230308	0.004105		0.230308	0.04968		0.230308	0.024714
	0.230517	0.163071		0.230517	0.006191		0.230517	0.047579		0.230517	0.020646
	0.230725	0.159472		0.230725	0.009581		0.230725	0.04559		0.230725	0.015281
	0.230933	0.15752		0.230933	0.010729		0.230933	0.04565		0.230933	0.011437
	0.231142	0.156768		0.231142	0.011332		0.231142	0.045486		0.231142	0.00833
	0.23135	0.155859		0.23135	0.011265		0.23135	0.047117		0.23135	0.007167
	0.231558	0.15714		0.231558	0.009492		0.231558	0.048026		0.231558	0.007004
	0.231767	0.159591		0.231767	0.007659		0.231767	0.049323		0.231767	0.007086
	0.231975	0.162795		0.231975	0.006102		0.231975	0.051983		0.231975	0.008255
	0.232183	0.165619		0.232183	0.005409		0.232183	0.053406		0.232183	0.00941
	0.232392	0.166565		0.232392	0.00608		0.232392	0.05611		0.232392	0.010617
	0.2326	0.168085		0.2326	0.007249		0.2326	0.057161		0.2326	0.011519
	0.232808	0.169501		0.232808	0.009596		0.232808	0.056848		0.232808	0.011005
	0.233017	0.171438		0.233017	0.011779		0.233017	0.055559		0.233017	0.011496
	0.233225	0.174262		0.233225	0.011235		0.233225	0.052109		0.233225	0.011936
	0.233433	0.176512		0.233433	0.011161		0.233433	0.049345		0.233433	0.011764
	0.233642	0.17903		0.233642	0.009216		0.233642	0.046931		0.233642	0.011809
	0.23385	0.18134		0.23385	0.006601		0.23385	0.046954		0.23385	0.009708
	0.234058	0.184081		0.234058	0.003867		0.234058	0.048831		0.234058	0.006258
	0.234267	0.184394		0.234267	0.000797		0.234267	0.050537		0.234267	0.002712
	0.234475	0.182755		0.234475	-0.00157		0.234475	0.052795		0.234475	-0.00054
	0.234683	0.180222		0.234683	-0.00391		0.234683	0.053875		0.234683	-0.00282
	0.234892	0.177681		0.234892	-0.00433		0.234892	0.054926		0.234892	-0.00355
	0.2351	0.17634		0.2351	-0.00319		0.2351	0.055484		0.2351	-0.00332
	0.235308	0.175834		0.235308	-0.00024		0.235308	0.05579		0.235308	-0.0011
	0.235517	0.176564		0.235517	0.002779		0.235517	0.057325		0.235517	0.001088
	0.235725	0.176892		0.235725	0.006527		0.235725	0.058621		0.235725	0.00377
	0.235933	0.177868		0.235933	0.00871		0.235933	0.059865		0.235933	0.005327
	0.236142	0.178047		0.236142	0.009239		0.236142	0.06035		0.236142	0.004306
	0.23635	0.177093		0.23635	0.008322		0.23635	0.059143		0.23635	0.003152
	0.236558	0.175953		0.236558	0.007167		0.236558	0.057898		0.236558	0.001341
	0.236767	0.174619		0.236767	0.006877		0.236767	0.055946		0.236767	0.00108
	0.236975	0.175238		0.236975	0.006907		0.236975	0.053696		0.236975	0.001825
	0.237183	0.175416		0.237183	0.009082		0.237183	0.05158		0.237183	0.003383
	0.237392	0.174738		0.237392	0.01052		0.237392	0.049949		0.237392	0.005893
	0.2376	0.173382		0.2376	0.010952		0.2376	0.050046		0.2376	0.008591
	0.237808	0.170738		0.237808	0.009336		0.237808	0.050448		0.237808	0.010483
	0.238017	0.169545		0.238017	0.005893		0.238017	0.051312		0.238017	0.011377
	0.238225	0.1688		0.238225	0.00228		0.238225	0.052392		0.238225	0.011019
	0.238433	0.169285		0.238433	-0.00115		0.238433	0.053361		0.238433	0.009716
	0.238642	0.170134		0.238642	-0.00282		0.238642	0.053875		0.238642	0.009634
	0.23885	0.171289		0.23885	-0.00323		0.23885	0.053488		0.23885	0.010245
	0.239058	0.171766		0.239058	-0.00353		0.239058	0.05272		0.239058	0.011422
	0.239267	0.170343		0.239267	-0.00209		0.239267	0.051536		0.239267	0.012808
	0.239475	0.16848		0.239475	-0.00037		0.239475	0.051826		0.239475	0.01248
	0.239683	0.166304		0.239683	0.001825		0.239683	0.052534		0.239683	0.011019
	0.239892	0.166789		0.239892	0.003643		0.239892	0.051826		0.239892	0.010125
	0.2401	0.169046		0.2401	0.004373		0.2401	0.049822		0.2401	0.008345
	0.240308	0.172764		0.240308	0.005431		0.240308	0.046998		0.240308	0.007726
	0.240517	0.17745		0.240517	0.005715		0.240517	0.044152		0.240517	0.007659
	0.240725	0.179909		0.240725	0.00608		0.240725	0.040986		0.240725	0.007741
	0.240933	0.181317		0.240933	0.005297		0.240933	0.039414		0.240933	0.009261
	0.241142	0.182495		0.241142	0.004113		0.241142	0.039235		0.241142	0.010036
	0.24135	0.182964		0.24135	0.003815		0.24135	0.040241		0.24135	0.010461
	0.241558	0.182264		0.241558	0.004075		0.241558	0.041708		0.241558	0.010282
	0.241767	0.182532		0.241767	0.003673		0.241767	0.042148		0.241767	0.009388
	0.241975	0.18394		0.241975	0.00184		0.241975	0.041828		0.241975	0.008225
	0.242183	0.185683		0.242183	-0.00168		0.242183	0.040233		0.242183	0.007063
	0.242392	0.187345		0.242392	-0.00525		0.242392	0.03922		0.242392	0.005566
	0.2426	0.187412		0.2426	-0.00691		0.2426	0.038475		0.2426	0.005618
	0.242808	0.186764		0.242808	-0.00719		0.242808	0.037685		0.242808	0.006311
	0.243017	0.183962		0.243017	-0.00456		0.243017	0.038274		0.243017	0.008129
	0.243225	0.182152		0.243225	-0.00079		0.243225	0.038736		0.243225	0.0109
	0.243433	0.180766		0.243433	0.003144		0.243433	0.040129		0.243433	0.013441
	0.243642	0.179648		0.243642	0.007123		0.243642	0.041127		0.243642	0.016652
	0.24385	0.180542		0.24385	0.008106		0.24385	0.041425		0.24385	0.018641
	0.244058	0.182733		0.244058	0.006832		0.244058	0.04255		0.244058	0.02002
	0.244267	0.185519		0.244267	0.004292		0.244267	0.041537		0.244267	0.01882
	0.244475	0.187643		0.244475	0.001721		0.244475	0.040576		0.244475	0.016026
	0.244683	0.188917		0.244683	0.00044		0.244683	0.039868		0.244683	0.013024
	0.244892	0.188537		0.244892	-0.00012		0.244892	0.040092		0.244892	0.009634
	0.2451	0.186644		0.2451	-0.00021		0.2451	0.041738		0.2451	0.007935
	0.245308	0.183344		0.245308	0.000522		0.245308	0.043824		0.245308	0.008553
	0.245517	0.17865		0.245517	7.45e-05		0.245517	0.04556		0.245517	0.010565
	0.245725	0.172697		0.245725	-0.00125		0.245725	0.045627		0.245725	0.01324
	0.245933	0.168294		0.245933	-0.00275		0.245933	0.045404		0.245933	0.016108
	0.246142	0.164427		0.246142	-0.00515		0.246142	0.043824		0.246142	0.016257
	0.24635	0.162147		0.24635	-0.00627		0.24635	0.041962		0.24635	0.015229
	0.246558	0.162259		0.246558	-0.00603		0.246558	0.03954		0.246558	0.012904
	0.246767	0.16287		0.246767	-0.00481		0.246767	0.038043		0.246767	0.009127
	0.246975	0.164896		0.246975	-0.00232		0.246975	0.038207		0.246975	0.006445
	0.247183	0.166968		0.247183	0.001147		0.247183	0.038184		0.247183	0.004537
	0.247392	0.169069		0.247392	0.004664		0.247392	0.039227		0.247392	0.004232
	0.2476	0.170544		0.2476	0.007436		0.2476	0.041224		0.2476	0.003628
	0.247808	0.171028		0.247808	0.007726		0.247808	0.04226		0.247808	0.002168
	0.248017	0.171855		0.248017	0.00608		0.248017	0.043899		0.248017	0.001319
	0.248225	0.173338		0.248225	0.004351		0.248225	0.04451		0.248225	0.000313
	0.248433	0.175454		0.248433	0.002384		0.248433	0.04331		0.248433	0.000849
	0.248642	0.177436		0.248642	0.001721		0.248642	0.041291		0.248642	0.002712
	0.24885	0.178203		0.24885	0.001423		0.24885	0.038087		0.24885	0.005588
	0.249058	0.177786		0.249058	0.001051		0.249058	0.0365		0.249058	0.009179
	0.249267	0.177376		0.249267	0.000693		0.249267	0.035733		0.249267	0.011489
	0.249475	0.176914		0.249475	5.22e-05		0.249475	0.037089		0.249475	0.014395
	0.249683	0.175297		0.249683	-6e-05		0.249683	0.039361		0.249683	0.015393
	0.249892	0.174463		0.249892	-0.00056		0.249892	0.041895		0.249892	0.015609
	0.2501	0.174657		0.2501	-0.00123		0.2501	0.043973		0.2501	0.016011
	0.250308	0.175372		0.250308	-0.00151		0.250308	0.044122		0.250308	0.015207
	0.250517	0.177599		0.250517	-0.001		0.250517	0.044025		0.250517	0.015825
	0.250725	0.178374		0.250725	-0.00121		0.250725	0.042982		0.250725	0.015959
	0.250933	0.178404		0.250933	-0.00285		0.250933	0.042148		0.250933	0.016488
	0.251142	0.178121		0.251142	-0.0054		0.251142	0.041641		0.251142	0.017852
	0.25135	0.177756		0.25135	-0.00831		0.25135	0.040822		0.25135	0.017926
	0.251558	0.1783		0.251558	-0.01131		0.251558	0.040248		0.251558	0.018373
	0.251767	0.177287		0.251767	-0.01239		0.251767	0.039399		0.251767	0.019386
	0.251975	0.176467		0.251975	-0.01194		0.251975	0.038587		0.251975	0.019066
	0.252183	0.176221		0.252183	-0.01102		0.252183	0.037886		0.252183	0.018276
	0.252392	0.176243		0.252392	-0.00954		0.252392	0.036865		0.252392	0.015795
	0.2526	0.177369		0.2526	-0.00863		0.2526	0.036627		0.2526	0.012308
	0.252808	0.178672		0.252808	-0.00799		0.252808	0.037968		0.252808	0.009276
	0.253017	0.180162		0.253017	-0.00879		0.253017	0.03916		0.253017	0.005394
	0.253225	0.180878		0.253225	-0.00923		0.253225	0.040598		0.253225	0.003628
	0.253433	0.180565		0.253433	-0.00863		0.253433	0.041112		0.253433	0.002794
	0.253642	0.178963		0.253642	-0.00741		0.253642	0.039957		0.253642	0.002794
	0.25385	0.176214		0.25385	-0.00516		0.25385	0.03916		0.25385	0.004724
	0.254058	0.17371		0.254058	-0.00356		0.254058	0.03767		0.254058	0.006646
	0.254267	0.172518		0.254267	-0.00253		0.254267	0.037245		0.254267	0.00798
	0.254475	0.173256		0.254475	-0.00162		0.254475	0.036776		0.254475	0.008561
	0.254683	0.175424		0.254683	-0.00038		0.254683	0.035726		0.254683	0.007808
	0.254892	0.177965		0.254892	0.001542		0.254892	0.035025		0.254892	0.007071
	0.2551	0.17944		0.2551	0.003591		0.2551	0.032976		0.2551	0.00722
	0.255308	0.178576		0.255308	0.005513		0.255308	0.031278		0.255308	0.007287
	0.255517	0.176586		0.255517	0.007108		0.255517	0.029832		0.255517	0.008576
	0.255725	0.174478		0.255725	0.007227		0.255725	0.029735		0.255725	0.008985
	0.255933	0.172719		0.255933	0.004902		0.255933	0.030592		0.255933	0.008903
	0.256142	0.171825		0.256142	0.002474		0.256142	0.032023		0.256142	0.008278
	0.25635	0.170827		0.25635	0.000134		0.25635	0.03431		0.25635	0.005953
	0.256558	0.170834		0.256558	-0.00032		0.256558	0.034884		0.256558	0.002898
	0.256767	0.170767		0.256767	0.001229		0.256767	0.034727		0.256767	3.73e-05
	0.256975	0.171162		0.256975	0.001699		0.256975	0.033468		0.256975	-0.00101
	0.257183	0.17228		0.257183	0.001095		0.257183	0.032693		0.257183	-0.00102
	0.257392	0.173002		0.257392	-0.00031		0.257392	0.032529		0.257392	0.000209
	0.2576	0.174187		0.2576	-0.00164		0.2576	0.032254		0.2576	0.001565
	0.257808	0.174686		0.257808	-0.00232		0.257808	0.032842		0.257808	0.00301
	0.258017	0.174768		0.258017	-0.0029		0.258017	0.032343		0.258017	0.005044
	0.258225	0.174381		0.258225	-0.00296		0.258225	0.031367		0.258225	0.006072
	0.258433	0.173904		0.258433	-0.00198		0.258433	0.030436		0.258433	0.006735
	0.258642	0.173032		0.258642	-0.00147		0.258642	0.030257		0.258642	0.00599
	0.25885	0.173233		0.25885	-0.00136		0.25885	0.030532		0.25885	0.005111
	0.259058	0.173286		0.259058	-0.00282		0.259058	0.030264		0.259058	0.004724
	0.259267	0.17301		0.259267	-0.00588		0.259267	0.029586		0.259267	0.004098
	0.259475	0.172563		0.259475	-0.00732		0.259475	0.028715		0.259475	0.003166
	0.259683	0.17041		0.259683	-0.00862		0.259683	0.027031		0.259683	0.001743
	0.259892	0.169158		0.259892	-0.00863		0.259892	0.025615		0.259892	0.000589
	0.2601	0.167266		0.2601	-0.00786		0.2601	0.024877		0.2601	2.98e-05
	0.260308	0.166148		0.260308	-0.00867		0.260308	0.025086		0.260308	-0.0002
	0.260517	0.166178		0.260517	-0.00846		0.260517	0.027023		0.260517	-0.0007
	0.260725	0.165768		0.260725	-0.00881		0.260725	0.028655		0.260725	-0.00029
	0.260933	0.16626		0.260933	-0.00855		0.260933	0.030622		0.260933	-0.00023
	0.261142	0.166953		0.261142	-0.00732		0.261142	0.031389		0.261142	0.000112
	0.26135	0.16778		0.26135	-0.00685		0.26135	0.031434		0.26135	-0.00053
	0.261558	0.168473		0.261558	-0.00442		0.261558	0.031449		0.261558	-0.00177
	0.261767	0.168458		0.261767	-0.00264		0.261767	0.031263		0.261767	-0.00255
	0.261975	0.167966		0.261975	-0.00253		0.261975	0.030808		0.261975	-0.00361
	0.262183	0.166029		0.262183	-0.00215		0.262183	0.0301		0.262183	-0.00218
	0.262392	0.162743		0.262392	-0.00423		0.262392	0.029556		0.262392	0.000931
	0.2626	0.159279		0.2626	-0.00598		0.2626	0.028491		0.2626	0.005148
	0.262808	0.15609		0.262808	-0.00686		0.262808	0.028417		0.262808	0.009492
	0.263017	0.15416		0.263017	-0.00805		0.263017	0.029363		0.263017	0.012204
	0.263225	0.153728		0.263225	-0.00685		0.263225	0.031963		0.263225	0.012934
	0.263433	0.154361		0.263433	-0.00455		0.263433	0.035554		0.263433	0.010692
	0.263642	0.156321		0.263642	-0.00197		0.263642	0.039838		0.263642	0.007249
	0.26385	0.158854		0.26385	0.000156		0.26385	0.042468		0.26385	0.004359
	0.264058	0.161752		0.264058	0.000916		0.264058	0.04369		0.264058	0.001967
	0.264267	0.164047		0.264267	0.000574		0.264267	0.043198		0.264267	0.000194
	0.264475	0.16626		0.264475	-0.00135		0.264475	0.040695		0.264475	-0.00151
	0.264683	0.169039		0.264683	-0.00384		0.264683	0.038393		0.264683	-0.00316
	0.264892	0.171013		0.264892	-0.00574		0.264892	0.034675		0.264892	-0.00554
	0.2651	0.17333		0.2651	-0.00761		0.2651	0.03285		0.2651	-0.00797
	0.265308	0.174589		0.265308	-0.00855		0.265308	0.031635		0.265308	-0.00872
	0.265517	0.174798		0.265517	-0.00755		0.265517	0.03098		0.265517	-0.00873
	0.265725	0.174962		0.265725	-0.00674		0.265725	0.032865		0.265725	-0.00742
	0.265933	0.1745		0.265933	-0.00584		0.265933	0.034295		0.265933	-0.00501
	0.266142	0.173852		0.266142	-0.00528		0.266142	0.036351		0.266142	-0.003
	0.26635	0.172973		0.26635	-0.00489		0.26635	0.038356		0.26635	-0.00253
	0.266558	0.171997		0.266558	-0.00491		0.266558	0.039093		0.266558	-0.00381
	0.266767	0.171043		0.266767	-0.0061		0.266767	0.039227		0.266767	-0.0052
	0.266975	0.170223		0.266975	-0.00703		0.266975	0.0384		0.266975	-0.00618
	0.267183	0.168554		0.267183	-0.00894		0.267183	0.036493		0.267183	-0.00606
	0.267392	0.167757		0.267392	-0.01018		0.267392	0.033811		0.267392	-0.00661
	0.2676	0.167169		0.2676	-0.01092		0.2676	0.030033		0.2676	-0.0073
	0.267808	0.166871		0.267808	-0.01092		0.267808	0.027552		0.267808	-0.00803
	0.268017	0.168569		0.268017	-0.01027		0.268017	0.025645		0.268017	-0.00975
	0.268225	0.16927		0.268225	-0.00995		0.268225	0.023156		0.268225	-0.01051
	0.268433	0.17038		0.268433	-0.01039		0.268433	0.022128		0.268433	-0.01132
	0.268642	0.17187		0.268642	-0.01231		0.268642	0.020772		0.268642	-0.01075
	0.26885	0.171453		0.26885	-0.01353		0.26885	0.019893		0.26885	-0.00824
	0.269058	0.170805		0.269058	-0.0149		0.269058	0.019282		0.269058	-0.00629
	0.269267	0.169158		0.269267	-0.01512		0.269267	0.019036		0.269267	-0.0035
	0.269475	0.166878		0.269475	-0.01414		0.269475	0.018254		0.269475	-0.00193
	0.269683	0.164665		0.269683	-0.0132		0.269683	0.016354		0.269683	-0.00138
	0.269892	0.161283		0.269892	-0.01187		0.269892	0.015922		0.269892	0.000149
	0.2701	0.159077		0.2701	-0.01268		0.2701	0.014938		0.2701	-6e-05
	0.270308	0.15828		0.270308	-0.0136		0.270308	0.012957		0.270308	-0.00025
	0.270517	0.157803		0.270517	-0.01496		0.270517	0.010855		0.270517	-0.00074
	0.270725	0.159301		0.270725	-0.01661		0.270725	0.008546		0.270725	-0.00153
	0.270933	0.161417		0.270933	-0.016		0.270933	0.006482		0.270933	-0.00146
	0.271142	0.162438		0.271142	-0.01558		0.271142	0.005089		0.271142	-0.00305
	0.27135	0.163846		0.27135	-0.01466		0.27135	0.005946		0.27135	-0.00322
	0.271558	0.165239		0.271558	-0.01351		0.271558	0.008948		0.271558	-0.00244
	0.271767	0.167102		0.271767	-0.01235		0.271767	0.012822		0.271767	-0.00107
	0.271975	0.168398		0.271975	-0.0112		0.271975	0.017352		0.271975	0.001051
	0.272183	0.1693		0.272183	-0.01106		0.272183	0.020631		0.272183	0.00269
	0.272392	0.169769		0.272392	-0.01027		0.272392	0.022024		0.272392	0.00447
	0.2726	0.168078		0.2726	-0.00982		0.2726	0.022203		0.2726	0.005424
	0.272808	0.166476		0.272808	-0.00962		0.272808	0.020914		0.272808	0.00637
	0.273017	0.164039		0.273017	-0.0104		0.273017	0.018992		0.273017	0.005133
	0.273225	0.16097		0.273225	-0.01251		0.273225	0.018068		0.273225	0.003889
	0.273433	0.158086		0.273433	-0.01477		0.273433	0.018947		0.273433	0.002943
	0.273642	0.156015		0.273642	-0.01751		0.273642	0.021398		0.273642	0.002556
	0.27385	0.154898		0.27385	-0.01782		0.27385	0.024714		0.27385	0.003166
	0.274058	0.153773		0.274058	-0.01767		0.274058	0.027612		0.274058	0.002891
	0.274267	0.153497		0.274267	-0.01671		0.274267	0.028938		0.274267	0.003442
	0.274475	0.153132		0.274475	-0.01364		0.274475	0.028647		0.274475	0.002719
	0.274683	0.152968		0.274683	-0.01049		0.274683	0.027522		0.274683	0.00149
	0.274892	0.155129		0.274892	-0.00562		0.274892	0.024326		0.274892	-8.9e-05
	0.2751	0.157267		0.2751	-0.00179		0.2751	0.020243		0.2751	-0.00355
	0.275308	0.15863		0.275308	0.000723		0.275308	0.01584		0.275308	-0.00572
	0.275517	0.160106		0.275517	0.001222		0.275517	0.011854		0.275517	-0.00727
	0.275725	0.160262		0.275725	-0.00123		0.275725	0.008769		0.275725	-0.00846
	0.275933	0.159666		0.275933	-0.0046		0.275933	0.005715		0.275933	-0.00861
	0.276142	0.158161		0.276142	-0.00898		0.276142	0.004724		0.276142	-0.00935
	0.27635	0.156872		0.27635	-0.01328		0.27635	0.003986		0.27635	-0.00924
	0.276558	0.155404		0.276558	-0.01578		0.276558	0.004187		0.276558	-0.01005
	0.276767	0.154108		0.276767	-0.01631		0.276767	0.005156		0.276767	-0.0108
	0.276975	0.15413		0.276975	-0.01513		0.276975	0.005163		0.276975	-0.01138
	0.277183	0.15448		0.277183	-0.01232		0.277183	0.004895		0.277183	-0.01318
	0.277392	0.154451		0.277392	-0.00971		0.277392	0.005275		0.277392	-0.01287
	0.2776	0.154689		0.2776	-0.00739		0.2776	0.006489		0.2776	-0.013
	0.277808	0.154339		0.277808	-0.00681		0.277808	0.008129		0.277808	-0.01265
	0.278017	0.152826		0.278017	-0.00761		0.278017	0.010274		0.278017	-0.01229
	0.278225	0.152715		0.278225	-0.00852		0.278225	0.013225		0.278225	-0.01227
	0.278433	0.153236		0.278433	-0.00999		0.278433	0.015721		0.278433	-0.01186
	0.278642	0.154145		0.278642	-0.01081		0.278642	0.015855		0.278642	-0.01267
	0.27885	0.155337		0.27885	-0.01096		0.27885	0.014737		0.27885	-0.01329
	0.279058	0.157245		0.279058	-0.0105		0.279058	0.012234		0.279058	-0.01518
	0.279267	0.159264		0.279267	-0.00841		0.279267	0.009783		0.279267	-0.01685
	0.279475	0.160441		0.279475	-0.00619		0.279475	0.009947		0.279475	-0.01795
	0.279683	0.161335		0.279683	-0.0049		0.279683	0.012696		0.279683	-0.01842
	0.279892	0.161216		0.279892	-0.00464		0.279892	0.016831		0.279892	-0.01876
	0.2801	0.160426		0.2801	-0.00633		0.2801	0.021487		0.2801	-0.01875
	0.280308	0.15939		0.280308	-0.00816		0.280308	0.02449		0.280308	-0.01729
	0.280517	0.158176		0.280517	-0.01011		0.280517	0.025041		0.280517	-0.01558
	0.280725	0.155851		0.280725	-0.01203		0.280725	0.02227		0.280725	-0.01338
	0.280933	0.153698		0.280933	-0.0136		0.280933	0.016868		0.280933	-0.01147
	0.281142	0.1522		0.281142	-0.01559		0.281142	0.011399		0.281142	-0.00972
	0.28135	0.151388		0.28135	-0.01648		0.28135	0.005275		0.28135	-0.00814
	0.281558	0.150964		0.281558	-0.01673		0.281558	0.000983		0.281558	-0.00775
	0.281767	0.150561		0.281767	-0.01764		0.281767	-0.00111		0.281767	-0.00803
	0.281975	0.151247		0.281975	-0.01801		0.281975	-0.00133		0.281975	-0.008
	0.282183	0.151783		0.282183	-0.01879		0.282183	0.001103		0.282183	-0.00764
	0.282392	0.152759		0.282392	-0.01934		0.282392	0.004277		0.282392	-0.00648
	0.2826	0.153899		0.2826	-0.01947		0.2826	0.007749		0.2826	-0.00554
	0.282808	0.15454		0.282808	-0.01914		0.282808	0.010811		0.282808	-0.00497
	0.283017	0.155464		0.283017	-0.01828		0.283017	0.012442		0.283017	-0.0049
	0.283225	0.155911		0.283225	-0.01802		0.283225	0.013053		0.283225	-0.00528
	0.283433	0.1572		0.283433	-0.01702		0.283433	0.012159		0.283433	-0.00484
	0.283642	0.158563		0.283642	-0.01708		0.283642	0.010267		0.283642	-0.00463
	0.28385	0.159957		0.28385	-0.01802		0.28385	0.008687		0.28385	-0.00337
	0.284058	0.161707		0.284058	-0.02015		0.284058	0.007458		0.284058	-0.00138
	0.284267	0.16205		0.284267	-0.023		0.284267	0.008143		0.284267	-9.7e-05
	0.284475	0.162356		0.284475	-0.0251		0.284475	0.009805		0.284475	-0.00115
	0.284683	0.161693		0.284683	-0.02696		0.284683	0.01204		0.284683	-0.00487
	0.284892	0.160366		0.284892	-0.02631		0.284892	0.014819		0.284892	-0.01033
	0.2851	0.15793		0.2851	-0.02467		0.2851	0.016958		0.2851	-0.01615
	0.285308	0.155091		0.285308	-0.02292		0.285308	0.018708		0.285308	-0.02054
	0.285517	0.15343		0.285517	-0.02009		0.285517	0.020273		0.285517	-0.0231
	0.285725	0.152156		0.285725	-0.01857		0.285725	0.019789		0.285725	-0.02269
	0.285933	0.151873		0.285933	-0.01779		0.285933	0.018314		0.285933	-0.0209
	0.286142	0.15112		0.286142	-0.01709		0.286142	0.017419		0.286142	-0.0181
	0.28635	0.150517		0.28635	-0.01748		0.28635	0.016145		0.28635	-0.01513
	0.286558	0.150964		0.286558	-0.01697		0.286558	0.01581		0.286558	-0.01304
	0.286767	0.152811		0.286767	-0.01698		0.286767	0.014238		0.286767	-0.01044
	0.286975	0.154994		0.286975	-0.01674		0.286975	0.012457		0.286975	-0.00829
	0.287183	0.156336		0.287183	-0.01534		0.287183	0.010975		0.287183	-0.00702
	0.287392	0.158153		0.287392	-0.01552		0.287392	0.008442		0.287392	-0.00554
	0.2876	0.160359		0.2876	-0.01407		0.2876	0.008181		0.2876	-0.00449
	0.287808	0.162072		0.287808	-0.01362		0.287808	0.008531		0.287808	-0.00364
	0.288017	0.163145		0.288017	-0.01357		0.288017	0.008792		0.288017	-0.00308
	0.288225	0.163376		0.288225	-0.01229		0.288225	0.011615		0.288225	-0.00267
	0.288433	0.162847		0.288433	-0.01231		0.288433	0.01321		0.288433	-0.00143
	0.288642	0.162415		0.288642	-0.01159		0.288642	0.014715		0.288642	-0.0005
	0.28885	0.161283		0.28885	-0.01327		0.28885	0.01549		0.28885	-0.00065
	0.289058	0.159718		0.289058	-0.01656		0.289058	0.015289		0.289058	-0.0017
	0.289267	0.157058		0.289267	-0.0202		0.289267	0.015855		0.289267	-0.00437
	0.289475	0.155069		0.289475	-0.02436		0.289475	0.014961		0.289475	-0.0082
	0.289683	0.154562		0.289683	-0.02757		0.289683	0.01587		0.289683	-0.01273
	0.289892	0.154577		0.289892	-0.03032		0.289892	0.016406		0.289892	-0.0184
	0.2901	0.155464		0.2901	-0.03101		0.2901	0.015892		0.2901	-0.02281
	0.290308	0.156663		0.290308	-0.02898		0.290308	0.014752		0.290308	-0.02612
	0.290517	0.158682		0.290517	-0.02514		0.290517	0.012532		0.290517	-0.02572
	0.290725	0.159174		0.290725	-0.02127		0.290725	0.011429		0.290725	-0.0236
	0.290933	0.158325		0.290933	-0.01825		0.290933	0.009999		0.290933	-0.02093
	0.291142	0.155799		0.291142	-0.0173		0.291142	0.009738		0.291142	-0.01623
	0.29135	0.151828		0.29135	-0.01838		0.29135	0.010185		0.29135	-0.0136
	0.291558	0.148177		0.291558	-0.02024		0.291558	0.010714		0.291558	-0.0117
	0.291767	0.144757		0.291767	-0.02258		0.291767	0.012599		0.291767	-0.01197
	0.291975	0.143282		0.291975	-0.0239		0.291975	0.014178		0.291975	-0.01369
	0.292183	0.143282		0.292183	-0.02345		0.292183	0.01514		0.292183	-0.0148
	0.292392	0.14355		0.292392	-0.02217		0.292392	0.015333		0.292392	-0.01524
	0.2926	0.144742		0.2926	-0.02117		0.2926	0.014946		0.2926	-0.01252
	0.292808	0.145912		0.292808	-0.02058		0.292808	0.014551		0.292808	-0.00911
	0.293017	0.145964		0.293017	-0.02172		0.293017	0.012815		0.293017	-0.00698
	0.293225	0.144914		0.293225	-0.02328		0.293225	0.010744		0.293225	-0.00532
	0.293433	0.144228		0.293433	-0.02517		0.293433	0.007726		0.293433	-0.00605
	0.293642	0.144579		0.293642	-0.02695		0.293642	0.003509		0.293642	-0.00892
	0.29385	0.145674		0.29385	-0.02612		0.29385	-0.00027		0.29385	-0.01304
	0.294058	0.147775		0.294058	-0.0249		0.294058	-0.00326		0.294058	-0.01666
	0.294267	0.14855		0.294267	-0.02308		0.294267	-0.00399		0.294267	-0.01992
	0.294475	0.149325		0.294475	-0.02308		0.294475	-0.00372		0.294475	-0.0212
	0.294683	0.149883		0.294683	-0.02583		0.294683	-0.00228		0.294683	-0.02047
	0.294892	0.150606		0.294892	-0.02919		0.294892	-0.00057		0.294892	-0.01992
	0.2951	0.152208		0.2951	-0.03348		0.2951	0.000104		0.2951	-0.01894
	0.295308	0.15194		0.295308	-0.03701		0.295308	-7.5e-06		0.295308	-0.01841
	0.295517	0.1527		0.295517	-0.03983		0.295517	-0.0012		0.295517	-0.01677
	0.295725	0.153504		0.295725	-0.0414		0.295725	-0.00321		0.295725	-0.01504
	0.295933	0.15346		0.295933	-0.04116		0.295933	-0.00387		0.295933	-0.01324
	0.296142	0.153795		0.296142	-0.03991		0.296142	-0.00224		0.296142	-0.01094
	0.29635	0.153966		0.29635	-0.03903		0.29635	0.001602		0.29635	-0.00864
	0.296558	0.154912		0.296558	-0.03942		0.296558	0.005484		0.296558	-0.00719
	0.296767	0.156239		0.296767	-0.04026		0.296767	0.008263		0.296767	-0.00662
	0.296975	0.158079		0.296975	-0.04091		0.296975	0.010699		0.296975	-0.00696
	0.297183	0.159904		0.297183	-0.03988		0.297183	0.012405		0.297183	-0.00874
	0.297392	0.161		0.297392	-0.03723		0.297392	0.014171		0.297392	-0.00997
	0.2976	0.161462		0.2976	-0.03369		0.2976	0.015311		0.2976	-0.01127
	0.297808	0.160813		0.297808	-0.03006		0.297808	0.01657		0.297808	-0.01284
	0.298017	0.159211		0.298017	-0.0267		0.298017	0.01765		0.298017	-0.01434
	0.298225	0.156872		0.298225	-0.0238		0.298225	0.017881		0.298225	-0.01615
	0.298433	0.154592		0.298433	-0.02343		0.298433	0.017412		0.298433	-0.01595
	0.298642	0.152633		0.298642	-0.02473		0.298642	0.015132		0.298642	-0.0142
	0.29885	0.150718		0.29885	-0.0268		0.29885	0.011541		0.29885	-0.01268
	0.299058	0.149406		0.299058	-0.02898		0.299058	0.009403		0.299058	-0.00957
	0.299267	0.149794		0.299267	-0.03098		0.299267	0.008941		0.299267	-0.00733
	0.299475	0.15074		0.299475	-0.03161		0.299475	0.00941		0.299475	-0.00598
	0.299683	0.152096		0.299683	-0.03146		0.299683	0.009254		0.299683	-0.00476
	0.299892	0.153996		0.299892	-0.03121		0.299892	0.00754		0.299892	-0.00544
	0.3001	0.15565		0.3001	-0.03045		0.3001	0.005551		0.3001	-0.0053
	0.300308	0.15799		0.300308	-0.0298		0.300308	0.003435		0.300308	-0.00615
	0.300517	0.159226		0.300517	-0.02827		0.300517	0.00228		0.300517	-0.00595
	0.300725	0.159912		0.300725	-0.02695		0.300725	0.001781		0.300725	-0.0056
	0.300933	0.159435		0.300933	-0.02429		0.300933	0.001416		0.300933	-0.00801
	0.301142	0.157543		0.301142	-0.02142		0.301142	0.002779		0.301142	-0.01086
	0.30135	0.156157		0.30135	-0.01916		0.30135	0.004083		0.30135	-0.01486
	0.301558	0.154637		0.301558	-0.01715		0.301558	0.005357		0.301558	-0.01822
	0.301767	0.154719		0.301767	-0.01704		0.301767	0.005759		0.301767	-0.0201
	0.301975	0.155374		0.301975	-0.01834		0.301975	0.004932		0.301975	-0.01945
	0.302183	0.156373		0.302183	-0.02178		0.302183	0.005111		0.302183	-0.0167
	0.302392	0.157647		0.302392	-0.02474		0.302392	0.005648		0.302392	-0.01328
	0.3026	0.157863		0.3026	-0.02741		0.3026	0.007831		0.3026	-0.01125
	0.302808	0.158906		0.302808	-0.02966		0.302808	0.009999		0.302808	-0.01072
	0.303017	0.158876		0.303017	-0.0312		0.303017	0.011615		0.303017	-0.01188
	0.303225	0.157788		0.303225	-0.03345		0.303225	0.012577		0.303225	-0.01463
	0.303433	0.155888		0.303433	-0.03409		0.303433	0.012442		0.303433	-0.01619
	0.303642	0.152804		0.303642	-0.03523		0.303642	0.01245		0.303642	-0.01714
	0.30385	0.150971		0.30385	-0.03542		0.30385	0.010505		0.30385	-0.01633
	0.304058	0.149921		0.304058	-0.03504		0.304058	0.008263		0.304058	-0.01541
	0.304267	0.150681		0.304267	-0.03511		0.304267	0.00684		0.304267	-0.01471
	0.304475	0.153445		0.304475	-0.03426		0.304475	0.005759		0.304475	-0.01369
	0.304683	0.156529		0.304683	-0.0339		0.304683	0.006437		0.304683	-0.01356
	0.304892	0.160262		0.304892	-0.03377		0.304892	0.0071		0.304892	-0.01258
	0.3051	0.162795		0.3051	-0.03449		0.3051	0.007801		0.3051	-0.01097
	0.305308	0.163585		0.305308	-0.03448		0.305308	0.00792		0.305308	-0.00969
	0.305517	0.16392		0.305517	-0.0329		0.305517	0.007316		0.305517	-0.00779
	0.305725	0.164174		0.305725	-0.03215		0.305725	0.008173		0.305725	-0.00709
	0.305933	0.164919		0.305933	-0.0314		0.305933	0.008665		0.305933	-0.00728
	0.306142	0.166506		0.306142	-0.03		0.306142	0.009336		0.306142	-0.0071
	0.30635	0.167385		0.30635	-0.02936		0.30635	0.011027		0.30635	-0.00782
	0.306558	0.16731		0.306558	-0.02856		0.306558	0.012487		0.306558	-0.00702
	0.306767	0.164941		0.306767	-0.02814		0.306767	0.013687		0.306767	-0.00653
	0.306975	0.160381		0.306975	-0.02909		0.306975	0.013761		0.306975	-0.00572
	0.307183	0.155509		0.307183	-0.03227		0.307183	0.01356		0.307183	-0.00398
	0.307392	0.151113		0.307392	-0.03734		0.307392	0.012994		0.307392	-0.00327
	0.3076	0.148848		0.3076	-0.04264		0.3076	0.012361		0.3076	-0.0026
	0.307808	0.148095		0.307808	-0.04742		0.307808	0.013039		0.307808	-0.00306
	0.308017	0.149801		0.308017	-0.05119		0.308017	0.015959		0.308017	-0.00449
	0.308225	0.152469		0.308225	-0.05194		0.308225	0.019252		0.308225	-0.00587
	0.308433	0.155382		0.308433	-0.04944		0.308433	0.022486		0.308433	-0.00731
	0.308642	0.157371		0.308642	-0.04642		0.308642	0.024997		0.308642	-0.00962
	0.30885	0.157677		0.30885	-0.04186		0.30885	0.024892		0.30885	-0.01111
	0.309058	0.157684		0.309058	-0.03959		0.309058	0.023536		0.309058	-0.01132
	0.309267	0.157475		0.309267	-0.0394		0.309267	0.020921		0.309267	-0.01078
	0.309475	0.158668		0.309475	-0.03962		0.309475	0.018351		0.309475	-0.01036
	0.309683	0.160165		0.309683	-0.04057		0.309683	0.015683		0.309683	-0.01103
	0.309892	0.160992		0.309892	-0.0398		0.309892	0.014268		0.309892	-0.01222
	0.3101	0.162266		0.3101	-0.03956		0.3101	0.014849		0.3101	-0.01519
	0.310308	0.163712		0.310308	-0.03916		0.310308	0.015542		0.310308	-0.01732
	0.310517	0.164725		0.310517	-0.0395		0.310517	0.015154		0.310517	-0.01832
	0.310725	0.166252		0.310725	-0.04014		0.310725	0.015341		0.310725	-0.01866
	0.310933	0.167497		0.310933	-0.04017		0.310933	0.01511		0.310933	-0.01682
	0.311142	0.169493		0.311142	-0.04048		0.311142	0.014849		0.311142	-0.01457
	0.31135	0.172108		0.31135	-0.04019		0.31135	0.016384		0.31135	-0.01208
	0.311558	0.173487		0.311558	-0.0393		0.311558	0.017174		0.311558	-0.01185
	0.311767	0.174291		0.311767	-0.03655		0.311767	0.018038		0.311767	-0.01322
	0.311975	0.173002		0.311975	-0.03374		0.311975	0.018202		0.311975	-0.01428
	0.312183	0.170469		0.312183	-0.032		0.312183	0.018969		0.312183	-0.01557
	0.312392	0.167817		0.312392	-0.03122		0.312392	0.020176		0.312392	-0.01597
	0.3126	0.164077		0.3126	-0.03341		0.3126	0.021473		0.3126	-0.01574
	0.312808	0.160374		0.312808	-0.03556		0.312808	0.023909		0.312808	-0.01498
	0.313017	0.157975		0.313017	-0.03739		0.313017	0.026092		0.313017	-0.01415
	0.313225	0.156768		0.313225	-0.03827		0.313225	0.027455		0.313225	-0.01416
	0.313433	0.157714		0.313433	-0.0381		0.313433	0.027388		0.313433	-0.01508
	0.313642	0.158846		0.313642	-0.03771		0.313642	0.025988		0.313642	-0.01661
	0.31385	0.158921		0.31385	-0.03561		0.31385	0.023484		0.31385	-0.01835
	0.314058	0.159808		0.314058	-0.0338		0.314058	0.021353		0.314058	-0.01924
	0.314267	0.159577		0.314267	-0.03316		0.314267	0.019424		0.314267	-0.0191
	0.314475	0.16012		0.314475	-0.03425		0.314475	0.018224		0.314475	-0.01736
	0.314683	0.160664		0.314683	-0.03646		0.314683	0.016674		0.314683	-0.01651
	0.314892	0.159636		0.314892	-0.03813		0.314892	0.015385		0.314892	-0.01538
	0.3151	0.159681		0.3151	-0.0395		0.3151	0.014015		0.3151	-0.01384
	0.315308	0.1591		0.315308	-0.0399		0.315308	0.011064		0.315308	-0.01302
	0.315517	0.158139		0.315517	-0.03931		0.315517	0.009239		0.315517	-0.01182
	0.315725	0.156999		0.315725	-0.03783		0.315725	0.007771		0.315725	-0.01217
	0.315933	0.156075		0.315933	-0.03625		0.315933	0.00789		0.315933	-0.0124
	0.316142	0.158221		0.316142	-0.03525		0.316142	0.00941		0.316142	-0.01267
	0.31635	0.161834		0.31635	-0.03536		0.31635	0.011347		0.31635	-0.01273
	0.316558	0.166684		0.316558	-0.03761		0.316558	0.014938		0.316558	-0.01086
	0.316767	0.171743		0.316767	-0.04025		0.316767	0.018068		0.316767	-0.00896
	0.316975	0.174172		0.316975	-0.04309		0.316975	0.021704		0.316975	-0.0072
	0.317183	0.175431		0.317183	-0.04517		0.317183	0.024609		0.317183	-0.00522
	0.317392	0.175059		0.317392	-0.04704		0.317392	0.024833		0.317392	-0.00373
	0.3176	0.172891		0.3176	-0.04841		0.3176	0.024736		0.3176	-0.00181
	0.317808	0.170209		0.317808	-0.04905		0.317808	0.024661		0.317808	-0.00201
	0.318017	0.167146		0.318017	-0.04961		0.318017	0.025153		0.318017	-0.00214
	0.318225	0.164606		0.318225	-0.04895		0.318225	0.025667		0.318225	-0.00274
	0.318433	0.162326		0.318433	-0.04783		0.318433	0.026308		0.318433	-0.0037
	0.318642	0.159748		0.318642	-0.04578		0.318642	0.027992		0.318642	-0.00383
	0.31885	0.158466		0.31885	-0.04271		0.31885	0.029847		0.31885	-0.00576
	0.319058	0.157513		0.319058	-0.0384		0.319058	0.032693		0.319058	-0.00654
	0.319267	0.156768		0.319267	-0.03438		0.319267	0.035398		0.319267	-0.00894
	0.319475	0.157237		0.319475	-0.03254		0.319475	0.036605		0.319475	-0.0108
	0.319683	0.15752		0.319683	-0.03219		0.319683	0.037409		0.319683	-0.01243
	0.319892	0.158191		0.319892	-0.03351		0.319892	0.036448		0.319892	-0.01527
	0.3201	0.159651		0.3201	-0.03506		0.3201	0.034153		0.3201	-0.01669
	0.320308	0.161514		0.320308	-0.03615		0.320308	0.030473		0.320308	-0.01823
	0.320517	0.163034		0.320517	-0.0377		0.320517	0.025988		0.320517	-0.01854
	0.320725	0.163652		0.320725	-0.03845		0.320725	0.023462		0.320725	-0.01753
	0.320933	0.16325		0.320933	-0.03949		0.320933	0.022933		0.320933	-0.01588
	0.321142	0.16278		0.321142	-0.04018		0.321142	0.025108		0.321142	-0.01492
	0.32135	0.161909		0.32135	-0.04108		0.32135	0.028402		0.32135	-0.01349
	0.321558	0.160679		0.321558	-0.04304		0.321558	0.030704		0.321558	-0.0132
	0.321767	0.161		0.321767	-0.04482		0.321767	0.032529		0.321767	-0.01331
	0.321975	0.161648		0.321975	-0.04639		0.321975	0.033826		0.321975	-0.01235
	0.322183	0.163175		0.322183	-0.0467		0.322183	0.034094		0.322183	-0.0112
	0.322392	0.165306		0.322392	-0.04651		0.322392	0.033408		0.322392	-0.00823
	0.3226	0.165731		0.3226	-0.04543		0.3226	0.032246		0.3226	-0.00599
	0.322808	0.164561		0.322808	-0.04398		0.322808	0.030838		0.322808	-0.00434
	0.323017	0.162371		0.323017	-0.04261		0.323017	0.029013		0.323017	-0.00355
	0.323225	0.159658		0.323225	-0.04134		0.323225	0.026301		0.323225	-0.00366
	0.323433	0.157259		0.323433	-0.04161		0.323433	0.023223		0.323433	-0.0031
	0.323642	0.154391		0.323642	-0.04272		0.323642	0.020139		0.323642	-0.00212
	0.32385	0.152163		0.32385	-0.04543		0.32385	0.0173		0.32385	-0.00098
	0.324058	0.151597		0.324058	-0.04869		0.324058	0.016019		0.324058	-0.00039
	0.324267	0.152357		0.324267	-0.0512		0.324267	0.016071		0.324267	0.001229
	0.324475	0.154853		0.324475	-0.05346		0.324475	0.016965		0.324475	0.001229
	0.324683	0.158302		0.324683	-0.05446		0.324683	0.018843		0.324683	-0.00052
	0.324892	0.161469		0.324892	-0.05552		0.324892	0.021644		0.324892	-0.00238
	0.3251	0.164025		0.3251	-0.05478		0.3251	0.024848		0.3251	-0.00465
	0.325308	0.164822		0.325308	-0.05353		0.325308	0.027582		0.325308	-0.00482
	0.325517	0.163883		0.325517	-0.05276		0.325517	0.029013		0.325517	-0.00488
	0.325725	0.162765		0.325725	-0.05068		0.325725	0.02975		0.325725	-0.00364
	0.325933	0.160716		0.325933	-0.0494		0.325933	0.029698		0.325933	-0.00229
	0.326142	0.159629		0.326142	-0.04736		0.326142	0.02978		0.326142	-0.00155
	0.32635	0.159062		0.32635	-0.04626		0.32635	0.030458		0.32635	-7.5e-05
	0.326558	0.159092		0.326558	-0.0467		0.326558	0.030473		0.326558	0.000566
	0.326767	0.160106		0.326767	-0.04712		0.326767	0.031561		0.326767	0.000261
	0.326975	0.161067		0.326975	-0.04818		0.326975	0.033818		0.326975	-0.00157
	0.327183	0.162996		0.327183	-0.04815		0.327183	0.036404		0.327183	-0.00308
	0.327392	0.165001		0.327392	-0.04707		0.327392	0.038825		0.327392	-0.00468
	0.3276	0.165589		0.3276	-0.04558		0.3276	0.040002		0.3276	-0.00741
	0.327808	0.165388		0.327808	-0.04284		0.327808	0.040032		0.327808	-0.0098
	0.328017	0.163533		0.328017	-0.03894		0.328017	0.040084		0.328017	-0.01248
	0.328225	0.159636		0.328225	-0.03607		0.328225	0.039861		0.328225	-0.0155
	0.328433	0.156708		0.328433	-0.03468		0.328433	0.039004		0.328433	-0.01758
	0.328642	0.154637		0.328642	-0.03528		0.328642	0.037722		0.328642	-0.01942
	0.32885	0.15562		0.32885	-0.03767		0.32885	0.036001		0.32885	-0.01904
	0.329058	0.158913		0.329058	-0.04112		0.329058	0.035554		0.329058	-0.01742
	0.329267	0.163324		0.329267	-0.04507		0.329267	0.03431		0.329267	-0.0154
	0.329475	0.168122		0.329475	-0.04827		0.329475	0.031248		0.329475	-0.01206
	0.329683	0.169761		0.329683	-0.05136		0.329683	0.027791		0.329683	-0.01047
	0.329892	0.169568		0.329892	-0.05149		0.329892	0.024252		0.329892	-0.00885
	0.3301	0.167288		0.3301	-0.04928		0.3301	0.022836		0.3301	-0.00719
	0.330308	0.164136		0.330308	-0.04639		0.330308	0.023887		0.330308	-0.00528
	0.330517	0.161596		0.330517	-0.04258		0.330517	0.027165		0.330517	-0.00206
	0.330725	0.159867		0.330725	-0.0404		0.330725	0.031799		0.330725	0.001498
	0.330933	0.160687		0.330933	-0.03915		0.330933	0.036016		0.330933	0.005178
	0.331142	0.162169		0.331142	-0.03972		0.331142	0.038959		0.331142	0.007711
	0.33135	0.163771		0.33135	-0.04128		0.33135	0.039354		0.33135	0.008278
	0.331558	0.164308		0.331558	-0.04195		0.331558	0.036635		0.331558	0.007622
	0.331767	0.162773		0.331767	-0.04334		0.331767	0.032566		0.331767	0.006385
	0.331975	0.160374		0.331975	-0.04306		0.331975	0.027545		0.331975	0.004157
	0.332183	0.157602		0.332183	-0.04287		0.332183	0.023365		0.332183	0.002727
	0.332392	0.155367		0.332392	-0.04406		0.332392	0.021003		0.332392	0.00146
	0.3326	0.153705		0.3326	-0.04622		0.3326	0.018902		0.3326	0.000656
	0.332808	0.153825		0.332808	-0.04867		0.332808	0.018746		0.332808	0.000268
	0.333017	0.155278		0.333017	-0.05065		0.333017	0.018626		0.333017	0.000343
	0.333225	0.157669		0.333225	-0.05299		0.333225	0.018917		0.333225	0.000454
	0.333433	0.15875		0.333433	-0.05319		0.333433	0.019044		0.333433	-0.00054
	0.333642	0.158802		0.333642	-0.0521		0.333642	0.018395		0.333642	-0.0014
	0.33385	0.159092		0.33385	-0.04944		0.33385	0.019006		0.33385	-0.00352
	0.334058	0.158861		0.334058	-0.04672		0.334058	0.018694		0.334058	-0.00563
	0.334267	0.16012		0.334267	-0.04532		0.334267	0.018694		0.334267	-0.00735
	0.334475	0.161141		0.334475	-0.04474		0.334475	0.019342		0.334475	-0.00805
	0.334683	0.161812		0.334683	-0.04569		0.334683	0.020817		0.334683	-0.00704
	0.334892	0.162117		0.334892	-0.04646		0.334892	0.022195		0.334892	-0.00573
	0.3351	0.161976		0.3351	-0.04764		0.3351	0.024632		0.3351	-0.00314
	0.335308	0.160865		0.335308	-0.04916		0.335308	0.027411		0.335308	-0.00085
	0.335517	0.158496		0.335517	-0.04908		0.335517	0.028223		0.335517	0.000529
	0.335725	0.157163		0.335725	-0.04739		0.335725	0.028692		0.335725	0.001311
	0.335933	0.156336		0.335933	-0.0448		0.335933	0.02832		0.335933	0.000879
	0.336142	0.156991		0.336142	-0.04295		0.336142	0.028528		0.336142	-0.00074
	0.33635	0.158511		0.33635	-0.04198		0.33635	0.028074		0.33635	-0.00168
	0.336558	0.160582		0.336558	-0.04189		0.336558	0.027761		0.336558	-0.00215
	0.336767	0.162691		0.336767	-0.04307		0.336767	0.028558		0.336767	-0.00303
	0.336975	0.163272		0.336975	-0.04398		0.336975	0.028893		0.336975	-0.00361
	0.337183	0.163376		0.337183	-0.04522		0.337183	0.029474		0.337183	-0.00335
	0.337392	0.162102		0.337392	-0.04459		0.337392	0.030249		0.337392	-0.00105
	0.3376	0.161313		0.3376	-0.04268		0.3376	0.03124		0.3376	0.001848
	0.337808	0.162184		0.337808	-0.04121		0.337808	0.031486		0.337808	0.004843
	0.338017	0.162713		0.338017	-0.04078		0.338017	0.03206		0.338017	0.006296
	0.338225	0.163577		0.338225	-0.04241		0.338225	0.032924		0.338225	0.00532
	0.338433	0.165038		0.338433	-0.04426		0.338433	0.033341		0.338433	0.003293
	0.338642	0.16553		0.338642	-0.04634		0.338642	0.032961		0.338642	0.000805
	0.33885	0.165187		0.33885	-0.04786		0.33885	0.031993		0.33885	-0.00174
	0.339058	0.162818		0.339058	-0.04771		0.339058	0.031322		0.339058	-0.00326
	0.339267	0.159241		0.339267	-0.04615		0.339267	0.030287		0.339267	-0.0033
	0.339475	0.156462		0.339475	-0.04413		0.339475	0.03013		0.339475	-0.0025
	0.339683	0.154898		0.339683	-0.04185		0.339683	0.031739		0.339683	-0.00165
	0.339892	0.155494		0.339892	-0.04103		0.339892	0.034049		0.339892	-0.00294
	0.3401	0.156417		0.3401	-0.0414		0.3401	0.036061		0.3401	-0.00492
	0.340308	0.157267		0.340308	-0.04131		0.340308	0.037491		0.340308	-0.0077
	0.340517	0.159286		0.340517	-0.04093		0.340517	0.038162		0.340517	-0.00989
	0.340725	0.160336		0.340725	-0.04024		0.340725	0.037216		0.340725	-0.00962
	0.340933	0.160024		0.340933	-0.03976		0.340933	0.03507		0.340933	-0.00884
	0.341142	0.15866		0.341142	-0.03935		0.341142	0.033364		0.341142	-0.00539
	0.34135	0.156321		0.34135	-0.03953		0.34135	0.031851		0.34135	-0.00293
	0.341558	0.15489		0.341558	-0.04015		0.341558	0.032105		0.341558	-0.00023
	0.341767	0.153221		0.341767	-0.04024		0.341767	0.033773		0.341767	0.004366
	0.341975	0.15346		0.341975	-0.04003		0.341975	0.035666		0.341975	0.007391
	0.342183	0.15422		0.342183	-0.03961		0.342183	0.037953		0.342183	0.011042
	0.342392	0.155292		0.342392	-0.038		0.342392	0.038944		0.342392	0.012368
	0.3426	0.156723		0.3426	-0.03524		0.3426	0.039928		0.3426	0.012435
	0.342808	0.156753		0.342808	-0.03204		0.342808	0.039816		0.342808	0.011303
	0.343017	0.157371		0.343017	-0.03034		0.343017	0.038564		0.343017	0.008576
	0.343225	0.157051		0.343225	-0.02956		0.343225	0.0377		0.343225	0.006378
	0.343433	0.157788		0.343433	-0.02938		0.343433	0.037037		0.343433	0.003994
	0.343642	0.159092		0.343642	-0.03104		0.343642	0.036821		0.343642	0.001982
	0.34385	0.160217		0.34385	-0.03184		0.34385	0.036463		0.34385	0.000529
	0.344058	0.161998		0.344058	-0.03375		0.344058	0.036553		0.344058	0.000119
	0.344267	0.1636		0.344267	-0.03622		0.344267	0.035658		0.344267	-0.00133
	0.344475	0.165112		0.344475	-0.03864		0.344475	0.03542		0.344475	-0.00278
	0.344683	0.166193		0.344683	-0.04096		0.344683	0.034615		0.344683	-0.00416
	0.344892	0.167049		0.344892	-0.04103		0.344892	0.03314		0.344892	-0.00519
	0.3451	0.168227		0.3451	-0.04136		0.3451	0.032142		0.3451	-0.00536
	0.345308	0.168912		0.345308	-0.04014		0.345308	0.029601		0.345308	-0.00575
	0.345517	0.168256		0.345517	-0.0383		0.345517	0.028335		0.345517	-0.00591
	0.345725	0.166625		0.345725	-0.03653		0.345725	0.027187		0.345725	-0.0074
	0.345933	0.164978		0.345933	-0.03415		0.345933	0.026375		0.345933	-0.00978
	0.346142	0.163235		0.346142	-0.03288		0.346142	0.026807		0.346142	-0.01071
	0.34635	0.161946		0.34635	-0.03248		0.34635	0.027835		0.34635	-0.01029
	0.346558	0.161588		0.346558	-0.03306		0.346558	0.030406		0.346558	-0.00967
	0.346767	0.161		0.346767	-0.03372		0.346767	0.033438		0.346767	-0.00692
	0.346975	0.160992		0.346975	-0.03393		0.346975	0.037245		0.346975	-0.00373
	0.347183	0.16088		0.347183	-0.03398		0.347183	0.040002		0.347183	-0.00039
	0.347392	0.16097		0.347392	-0.03409		0.347392	0.040673		0.347392	0.001594
	0.3476	0.159651		0.3476	-0.03487		0.3476	0.040367		0.3476	0.002198
	0.347808	0.157744		0.347808	-0.03622		0.347808	0.03846		0.347808	0.001997
	0.348017	0.15714		0.348017	-0.03759		0.348017	0.037126		0.348017	0.000611
	0.348225	0.156619		0.348225	-0.03842		0.348225	0.035018		0.348225	0.000991
	0.348433	0.156946		0.348433	-0.03892		0.348433	0.032999		0.348433	0.000663
	0.348642	0.156455		0.348642	-0.03893		0.348642	0.031658		0.348642	0.000596
	0.34885	0.156589		0.34885	-0.03853		0.34885	0.029176		0.34885	-0.00133
	0.349058	0.157215		0.349058	-0.03842		0.349058	0.028022		0.349058	-0.00534
	0.349267	0.158109		0.349267	-0.03763		0.349267	0.027008		0.349267	-0.01088
	0.349475	0.159502		0.349475	-0.03751		0.349475	0.025973		0.349475	-0.01688
	0.349683	0.159025		0.349683	-0.03746		0.349683	0.02721		0.349683	-0.01978
	0.349892	0.158526		0.349892	-0.03656		0.349892	0.029989		0.349892	-0.02085
	0.3501	0.158027		0.3501	-0.03552		0.3501	0.033982		0.3501	-0.01853
	0.350308	0.157937		0.350308	-0.03438		0.350308	0.037916		0.350308	-0.01442
	0.350517	0.158675		0.350517	-0.03336		0.350517	0.040859		0.350517	-0.00802
	0.350725	0.158735		0.350725	-0.03289		0.350725	0.042237		0.350725	-0.00168
	0.350933	0.159055		0.350933	-0.03288		0.350933	0.041485		0.350933	0.002719
	0.351142	0.160329		0.351142	-0.03339		0.351142	0.040539		0.351142	0.004932
	0.35135	0.161208		0.35135	-0.03463		0.35135	0.038959		0.35135	0.004046
	0.351558	0.162445		0.351558	-0.03552		0.351558	0.037596		0.351558	0.002936
	0.351767	0.163667		0.351767	-0.03793		0.351767	0.036612		0.351767	0.001229
	0.351975	0.164419		0.351975	-0.03935		0.351975	0.036068		0.351975	-0.00115
	0.352183	0.165947		0.352183	-0.04023		0.352183	0.036821		0.352183	-0.00329
	0.352392	0.165798		0.352392	-0.04211		0.352392	0.03688		0.352392	-0.00385
	0.3526	0.165865		0.3526	-0.04433		0.3526	0.036731		0.3526	-0.00333
	0.352808	0.164382		0.352808	-0.04674		0.352808	0.035934		0.352808	-0.00167
	0.353017	0.161558		0.353017	-0.04793		0.353017	0.033855		0.353017	-0.0007
	0.353225	0.159994		0.353225	-0.04928		0.353225	0.032336		0.353225	-0.00073
	0.353433	0.157632		0.353433	-0.05071		0.353433	0.031181		0.353433	-0.00072
	0.353642	0.157416		0.353642	-0.0525		0.353642	0.030339		0.353642	-0.00164
	0.35385	0.15863		0.35385	-0.05292		0.35385	0.030376		0.35385	-0.00264
	0.354058	0.160344		0.354058	-0.05205		0.354058	0.031009		0.354058	-0.00419
	0.354267	0.161879		0.354267	-0.05119		0.354267	0.033036		0.354267	-0.00596
	0.354475	0.161856		0.354475	-0.04911		0.354475	0.035457		0.354475	-0.00513
	0.354683	0.161536		0.354683	-0.04792		0.354683	0.037692		0.354683	-0.00472
	0.354892	0.160575		0.354892	-0.04616		0.354892	0.040464		0.354892	-0.00513
	0.3551	0.159666		0.3551	-0.04321		0.3551	0.042237		0.3551	-0.00504
	0.355308	0.159435		0.355308	-0.0414		0.355308	0.043675		0.355308	-0.00613
	0.355517	0.158608		0.355517	-0.03971		0.355517	0.043325		0.355517	-0.00628
	0.355725	0.157952		0.355725	-0.04009		0.355725	0.042543		0.355725	-0.00687
	0.355933	0.157632		0.355933	-0.04116		0.355933	0.041857		0.355933	-0.00717
	0.356142	0.156887		0.356142	-0.04219		0.356142	0.041254		0.356142	-0.00676
	0.35635	0.155739		0.35635	-0.04449		0.35635	0.042163		0.35635	-0.0053
	0.356558	0.153936		0.356558	-0.04623		0.356558	0.042349		0.356558	-0.0014
	0.356767	0.153907		0.356767	-0.04597		0.356767	0.042573		0.356767	0.002444
	0.356975	0.154816		0.356975	-0.04488		0.356975	0.042297		0.356975	0.005193
	0.357183	0.155568		0.357183	-0.04309		0.357183	0.04112		0.357183	0.007071
	0.357392	0.15679		0.357392	-0.04156		0.357392	0.040986		0.357392	0.008792
	0.3576	0.156112		0.3576	-0.04064		0.3576	0.040814		0.3576	0.009373
	0.357808	0.155389		0.357808	-0.03853		0.357808	0.04185		0.357808	0.007994
	0.358017	0.154033		0.358017	-0.03716		0.358017	0.044547		0.358017	0.00529
	0.358225	0.152297		0.358225	-0.03523		0.358225	0.047185		0.358225	0.002138
	0.358433	0.151984		0.358433	-0.0331		0.358433	0.049889		0.358433	0.000529
	0.358642	0.151359		0.358642	-0.03228		0.358642	0.050738		0.358642	-0.00057
	0.35885	0.152893		0.35885	-0.03114		0.35885	0.050388		0.35885	-0.00151
	0.359058	0.154257		0.359058	-0.03166		0.359058	0.04942		0.359058	-0.00294
	0.359267	0.155285		0.359267	-0.03385		0.359267	0.048414		0.359267	-0.00455
	0.359475	0.156149		0.359475	-0.03589		0.359475	0.047781		0.359475	-0.00483
	0.359683	0.156023		0.359683	-0.03836		0.359683	0.046521		0.359683	-0.00457
	0.359892	0.156388		0.359892	-0.03937		0.359892	0.045158		0.359892	-0.00439
	0.3601	0.156045		0.3601	-0.03944		0.3601	0.044361		0.3601	-0.00305
	0.360308	0.155874		0.360308	-0.04055		0.360308	0.044212		0.360308	0.000246
	0.360517	0.155203		0.360517	-0.04088		0.360517	0.044018		0.360517	0.00333
	0.360725	0.15524		0.360725	-0.04091		0.360725	0.044547		0.360725	0.0064
	0.360933	0.154994		0.360933	-0.03967		0.360933	0.045255		0.360933	0.007764
	0.361142	0.154331		0.361142	-0.0378		0.361142	0.045121		0.361142	0.00786
	0.36135	0.154413		0.36135	-0.0355		0.36135	0.045195		0.36135	0.006869
	0.361558	0.154108		0.361558	-0.03212		0.361558	0.043564		0.361558	0.005014
	0.361767	0.154175		0.361767	-0.02952		0.361767	0.040807		0.361767	0.005215
	0.361975	0.154957		0.361975	-0.02772		0.361975	0.037938		0.361975	0.005357
	0.362183	0.156447		0.362183	-0.02749		0.362183	0.035532		0.362183	0.006765
	0.362392	0.158451		0.362392	-0.02898		0.362392	0.033498		0.362392	0.010245
	0.3626	0.159547		0.3626	-0.0323		0.3626	0.032693		0.3626	0.01239
	0.362808	0.160828		0.362808	-0.0357		0.362808	0.033692		0.362808	0.01397
	0.363017	0.162072		0.363017	-0.03745		0.363017	0.035875		0.363017	0.0135
	0.363225	0.161484		0.363225	-0.03818		0.363225	0.040226		0.363225	0.010684
	0.363433	0.160187		0.363433	-0.03739		0.363433	0.042789		0.363433	0.006981
	0.363642	0.15682		0.363642	-0.03493		0.363642	0.045292		0.363642	0.002451
	0.36385	0.153743		0.36385	-0.03281		0.36385	0.045702		0.36385	0.000127
	0.364058	0.151284		0.364058	-0.03072		0.364058	0.044025		0.364058	-0.00109
	0.364267	0.149935		0.364267	-0.02936		0.364267	0.043109		0.364267	-0.0015
	0.364475	0.151001		0.364475	-0.02874		0.364475	0.040278		0.364475	0.000276
	0.364683	0.151746		0.364683	-0.02844		0.364683	0.040002		0.364683	0.002131
	0.364892	0.154696		0.364892	-0.02964		0.364892	0.040658		0.364892	0.003718
	0.3651	0.158414		0.3651	-0.03112		0.3651	0.042289		0.3651	0.004709
	0.365308	0.16135		0.365308	-0.03357		0.365308	0.045761		0.365308	0.005305
	0.365517	0.163928		0.365517	-0.03585		0.365517	0.046678		0.365517	0.005774
	0.365725	0.164174		0.365725	-0.03711		0.365725	0.046998		0.365725	0.005648
	0.365933	0.163637		0.365933	-0.03774		0.365933	0.046283		0.365933	0.004299
	0.366142	0.161998		0.366142	-0.03659		0.366142	0.044532		0.366142	0.001132
	0.36635	0.159405		0.36635	-0.03484		0.36635	0.043385		0.36635	-0.00221
	0.366558	0.158124		0.366558	-0.03304		0.366558	0.042059		0.366558	-0.00579
	0.366767	0.157163		0.366767	-0.03173		0.366767	0.041395		0.366767	-0.00911
	0.366975	0.15793		0.366975	-0.03305		0.366975	0.040881		0.366975	-0.011
	0.367183	0.16056		0.367183	-0.03586		0.367183	0.03992		0.367183	-0.01132
	0.367392	0.163697		0.367392	-0.03998		0.367392	0.039332		0.367392	-0.01035
	0.3676	0.166938		0.3676	-0.04409		0.3676	0.039026		0.3676	-0.00856
	0.367808	0.168994		0.367808	-0.04678		0.367808	0.039883		0.367808	-0.0065
	0.368017	0.169903		0.368017	-0.04789		0.368017	0.042766		0.368017	-0.005
	0.368225	0.169128		0.368225	-0.04678		0.368225	0.046082		0.368225	-0.00443
	0.368433	0.167795		0.368433	-0.04543		0.368433	0.049867		0.368433	-0.00474
	0.368642	0.16544		0.368642	-0.04421		0.368642	0.053301		0.368642	-0.00482
	0.36885	0.162855		0.36885	-0.04413		0.36885	0.054292		0.36885	-0.00514
	0.369058	0.161022		0.369058	-0.04427		0.369058	0.053257		0.369058	-0.00525
	0.369267	0.159629		0.369267	-0.04378		0.369267	0.050291		0.369267	-0.0049
	0.369475	0.158548		0.369475	-0.04342		0.369475	0.046395		0.369475	-0.0053
	0.369683	0.157103		0.369683	-0.04128		0.369683	0.043236		0.369683	-0.00459
	0.369892	0.15676		0.369892	-0.03874		0.369892	0.039868		0.369892	-0.0025
	0.3701	0.156701		0.3701	-0.03468		0.3701	0.037357		0.3701	-0.0001
	0.370308	0.158004		0.370308	-0.03037		0.370308	0.036351		0.370308	0.00187
	0.370517	0.160322		0.370517	-0.02924		0.370517	0.036843		0.370517	0.002369
	0.370725	0.163183		0.370725	-0.02909		0.370725	0.039108		0.370725	0.001535
	0.370933	0.166431		0.370933	-0.03036		0.370933	0.040978		0.370933	-0.00151
	0.371142	0.168793		0.371142	-0.03064		0.371142	0.043243		0.371142	-0.0061
	0.37135	0.171475		0.37135	-0.03086		0.37135	0.044361		0.37135	-0.01116
	0.371558	0.171408		0.371558	-0.03038		0.371558	0.045113		0.371558	-0.01623
	0.371767	0.170596		0.371767	-0.02915		0.371767	0.044301		0.371767	-0.0177
	0.371975	0.168473		0.371975	-0.02851		0.371975	0.042088		0.371975	-0.01707
	0.372183	0.16541		0.372183	-0.02662		0.372183	0.040397		0.372183	-0.01459
	0.372392	0.162937		0.372392	-0.02623		0.372392	0.039555		0.372392	-0.00918
	0.3726	0.159815		0.3726	-0.02614		0.3726	0.041194		0.3726	-0.00519
	0.372808	0.159062		0.372808	-0.02625		0.372808	0.041276		0.372808	-0.00214
	0.373017	0.15837		0.373017	-0.02672		0.373017	0.041261		0.373017	-0.00139
	0.373225	0.158675		0.373225	-0.02645		0.373225	0.041276		0.373225	-0.00209
	0.373433	0.160351		0.373433	-0.02682		0.373433	0.040673		0.373433	-0.00244
	0.373642	0.161625		0.373642	-0.02678		0.373642	0.04109		0.373642	-0.00323
	0.37385	0.163093		0.37385	-0.02524		0.37385	0.041775		0.37385	-0.00213
	0.374058	0.164196		0.374058	-0.02469		0.374058	0.044018		0.374058	-0.00034
	0.374267	0.165567		0.374267	-0.02461		0.374267	0.047252		0.374267	0.001319
	0.374475	0.166304		0.374475	-0.02385		0.374475	0.049725		0.374475	0.00383
	0.374683	0.165939		0.374683	-0.02371		0.374683	0.051722		0.374683	0.004664
	0.374892	0.165366		0.374892	-0.02323		0.374892	0.052057		0.374892	0.002511
	0.3751	0.163935		0.3751	-0.02357		0.3751	0.05094		0.3751	-0.00042
	0.375308	0.162445		0.375308	-0.02432		0.375308	0.048749		0.375308	-0.0033
	0.375517	0.161618		0.375517	-0.02516		0.375517	0.045426		0.375517	-0.00558
	0.375725	0.161529		0.375725	-0.027		0.375725	0.042669		0.375725	-0.00766
	0.375933	0.162803		0.375933	-0.02801		0.375933	0.040725		0.375933	-0.00921
	0.376142	0.165008		0.376142	-0.02979		0.376142	0.041209		0.376142	-0.00918
	0.37635	0.167765		0.37635	-0.03155		0.37635	0.043057		0.37635	-0.00878
	0.376558	0.169314		0.376558	-0.03238		0.376558	0.045978		0.376558	-0.00806
	0.376767	0.168636		0.376767	-0.03216		0.376767	0.049703		0.376767	-0.00656
	0.376975	0.16728		0.376975	-0.03056		0.376975	0.053845		0.376975	-0.00533
	0.377183	0.165507		0.377183	-0.02926		0.377183	0.056446		0.377183	-0.00311
	0.377392	0.163659		0.377392	-0.02714		0.377392	0.05579		0.377392	-0.0006
	0.3776	0.162892		0.3776	-0.02706		0.3776	0.052609		0.3776	0.000931
	0.377808	0.162907		0.377808	-0.02848		0.377808	0.047974		0.377808	0.002488
	0.378017	0.163727		0.378017	-0.03072		0.378017	0.044309		0.378017	0.004448
	0.378225	0.164203		0.378225	-0.03322		0.378225	0.041634		0.378225	0.007354
	0.378433	0.163652		0.378433	-0.03472		0.378433	0.040852		0.378433	0.010289
	0.378642	0.162676		0.378642	-0.0366		0.378642	0.040576		0.378642	0.012375
	0.37885	0.160381		0.37885	-0.03731		0.37885	0.041023		0.37885	0.013135
	0.379058	0.158772		0.379058	-0.03753		0.379058	0.041947		0.379058	0.013106
	0.379267	0.158176		0.379267	-0.03675		0.379267	0.042595		0.379267	0.011191
	0.379475	0.158094		0.379475	-0.03626		0.379475	0.043593		0.379475	0.007324
	0.379683	0.159308		0.379683	-0.03546		0.379683	0.043847		0.379683	0.003338
	0.379892	0.161298		0.379892	-0.0345		0.379892	0.044174		0.379892	-0.00213
	0.3801	0.16281		0.3801	-0.0341		0.3801	0.044316		0.3801	-0.00577
	0.380308	0.163831		0.380308	-0.03284		0.380308	0.044666		0.380308	-0.00747
	0.380517	0.163592		0.380517	-0.0327		0.380517	0.045829		0.380517	-0.00773
	0.380725	0.162832		0.380725	-0.03315		0.380725	0.046194		0.380725	-0.0053
	0.380933	0.161812		0.380933	-0.03351		0.380933	0.047974		0.380933	-0.00192
	0.381142	0.160232		0.381142	-0.03326		0.381142	0.050046		0.381142	0.002757
	0.38135	0.160247		0.38135	-0.03169		0.38135	0.051364		0.38135	0.006795
	0.381558	0.1605		0.381558	-0.03073		0.381558	0.052519		0.381558	0.009246
	0.381767	0.162303		0.381767	-0.02901		0.381767	0.050858		0.381767	0.010796
	0.381975	0.16553		0.381975	-0.02728		0.381975	0.048637		0.381975	0.010945
	0.382183	0.167914		0.382183	-0.02693		0.382183	0.045255		0.382183	0.009492
	0.382392	0.169322		0.382392	-0.02646		0.382392	0.041887		0.382392	0.009276
	0.3826	0.16965		0.3826	-0.02618		0.3826	0.039615		0.3826	0.009671
	0.382808	0.16886		0.382808	-0.02536		0.382808	0.03811		0.382808	0.008918
	0.383017	0.16699		0.383017	-0.02452		0.383017	0.0384		0.383017	0.008345
	0.383225	0.165299		0.383225	-0.02358		0.383225	0.039585		0.383225	0.00722
	0.383433	0.16325		0.383433	-0.02316		0.383433	0.042066		0.383433	0.005975
	0.383642	0.161231		0.383642	-0.02293		0.383642	0.044554		0.383642	0.004716
	0.38385	0.160411		0.38385	-0.02137		0.38385	0.047974		0.38385	0.003286
	0.384058	0.16018		0.384058	-0.02082		0.384058	0.050619		0.384058	0.003219
	0.384267	0.160128		0.384267	-0.02172		0.384267	0.053123		0.384267	0.003189
	0.384475	0.159457		0.384475	-0.02273		0.384475	0.055745		0.384475	0.00371
	0.384683	0.158258		0.384683	-0.02483		0.384683	0.05696		0.384683	0.005335
	0.384892	0.156648		0.384892	-0.0271		0.384892	0.058904		0.384892	0.00605
	0.3851	0.154547		0.3851	-0.03034		0.3851	0.059463		0.3851	0.006385
	0.385308	0.152379		0.385308	-0.03294		0.385308	0.058495		0.385308	0.006832
	0.385517	0.15042		0.385517	-0.03506		0.385517	0.056528		0.385517	0.005722
	0.385725	0.149399		0.385725	-0.03697		0.385725	0.051901		0.385725	0.003591
	0.385933	0.150338		0.385933	-0.03757		0.385933	0.046313		0.385933	0.000507
	0.386142	0.152931		0.386142	-0.03909		0.386142	0.041172		0.386142	-0.00215
	0.38635	0.155605		0.38635	-0.04037		0.38635	0.037126		0.38635	-0.00285
	0.386558	0.157766		0.386558	-0.04104		0.386558	0.035882		0.386558	-0.0032
	0.386767	0.158913		0.386767	-0.03976		0.386767	0.036322		0.386767	-0.00218
	0.386975	0.15831		0.386975	-0.03874		0.386975	0.037588		0.386975	-0.00102
	0.387183	0.157192		0.387183	-0.03763		0.387183	0.039235		0.387183	-0.00031
	0.387392	0.156552		0.387392	-0.03522		0.387392	0.040703		0.387392	-9.7e-05
	0.3876	0.156082		0.3876	-0.0341		0.3876	0.041634		0.3876	-0.00014
	0.387808	0.156388		0.387808	-0.03313		0.387808	0.042208		0.387808	-0.00084
	0.388017	0.157632		0.388017	-0.03306		0.388017	0.04299		0.388017	-0.00163
	0.388225	0.15901		0.388225	-0.0337		0.388225	0.044189		0.388225	-0.00174
	0.388433	0.160486		0.388433	-0.03456		0.388433	0.046082		0.388433	-0.00169
	0.388642	0.160776		0.388642	-0.03673		0.388642	0.047527		0.388642	-0.00097
	0.38885	0.160761		0.38885	-0.03762		0.38885	0.047885		0.38885	-0.00051
	0.389058	0.159897		0.389058	-0.03749		0.389058	0.047512		0.389058	0.000522
	0.389267	0.157997		0.389267	-0.03587		0.389267	0.045724		0.389267	0.001624
	0.389475	0.157028		0.389475	-0.03138		0.389475	0.044368		0.389475	0.002995
	0.389683	0.156298		0.389683	-0.02682		0.389683	0.043705		0.389683	0.005364
	0.389892	0.156671		0.389892	-0.02275		0.389892	0.042826		0.389892	0.007547
	0.3901	0.157923		0.3901	-0.02089		0.3901	0.043303		0.3901	0.009395
	0.390308	0.160165		0.390308	-0.02131		0.390308	0.044502		0.390308	0.010476
	0.390517	0.162914		0.390517	-0.02354		0.390517	0.045896		0.390517	0.010349
	0.390725	0.164628		0.390725	-0.02751		0.390725	0.047334		0.390725	0.009701
	0.390933	0.16547		0.390933	-0.03165		0.390933	0.048183		0.390933	0.008568
	0.391142	0.164904		0.391142	-0.03394		0.391142	0.048138		0.391142	0.00748
	0.39135	0.161961		0.39135	-0.03469		0.39135	0.047222		0.39135	0.006571
	0.391558	0.157647		0.391558	-0.03505		0.391558	0.046462		0.391558	0.006244
	0.391767	0.152402		0.391767	-0.03564		0.391767	0.045732		0.391767	0.00786
	0.391975	0.148647		0.391975	-0.03688		0.391975	0.045806		0.391975	0.009201
	0.392183	0.146642		0.392183	-0.03792		0.392183	0.046439		0.392183	0.011072
	0.392392	0.146285		0.392392	-0.03825		0.392392	0.04752		0.392392	0.012003
	0.3926	0.147492		0.3926	-0.03705		0.3926	0.04968		0.3926	0.010841
	0.392808	0.148848		0.392808	-0.03501		0.392808	0.050433		0.392808	0.009328
	0.393017	0.151865		0.393017	-0.03274		0.393017	0.050917		0.393017	0.005879
	0.393225	0.154592		0.393225	-0.02891		0.393225	0.050694		0.393225	0.004172
	0.393433	0.156939		0.393433	-0.02441		0.393433	0.049777		0.393433	0.002585
	0.393642	0.158206		0.393642	-0.02141		0.393642	0.050254		0.393642	0.001132
	0.39385	0.158325		0.39385	-0.02036		0.39385	0.052094		0.39385	0.001155
	0.394058	0.158444		0.394058	-0.02087		0.394058	0.05424		0.394058	0.000715
	0.394267	0.158139		0.394267	-0.0221		0.394267	0.055142		0.394267	0.001475
	0.394475	0.156529		0.394475	-0.0245		0.394475	0.055373		0.394475	0.001766
	0.394683	0.154182		0.394683	-0.02804		0.394683	0.054322		0.394683	0.001751
	0.394892	0.151716		0.394892	-0.03237		0.394892	0.052817		0.394892	0.002474
	0.3951	0.15045		0.3951	-0.03559		0.3951	0.051625		0.3951	0.003643
	0.395308	0.150725		0.395308	-0.03775		0.395308	0.0512		0.395308	0.005759
	0.395517	0.150584		0.395517	-0.03707		0.395517	0.053026		0.395517	0.007607
	0.395725	0.15147		0.395725	-0.03594		0.395725	0.05509		0.395725	0.008397
	0.395933	0.15416		0.395933	-0.03522		0.395933	0.057794		0.395933	0.007831
	0.396142	0.1572		0.396142	-0.0334		0.396142	0.060305		0.396142	0.007346
	0.39635	0.160553		0.39635	-0.03307		0.39635	0.060566		0.39635	0.007801
	0.396558	0.162907		0.396558	-0.03258		0.396558	0.060961		0.396558	0.008516
	0.396767	0.163518		0.396767	-0.03451		0.396767	0.060141		0.396767	0.01017
	0.396975	0.162922		0.396975	-0.03676		0.396975	0.058211		0.396975	0.012159
	0.397183	0.157997		0.397183	-0.03746		0.397183	0.056319		0.397183	0.014074
	0.397392	0.151306		0.397392	-0.03728		0.397392	0.054576		0.397392	0.015013
	0.3976	0.143655		0.3976	-0.03511		0.3976	0.055164		0.3976	0.014365
	0.397808	0.137277		0.397808	-0.03292		0.397808	0.056513		0.397808	0.012249
	0.398017	0.135422		0.398017	-0.03143		0.398017	0.059195		0.398017	0.010058
	0.398225	0.136472		0.398225	-0.03009		0.398225	0.062265		0.398225	0.007518
	0.398433	0.140056		0.398433	-0.02956		0.398433	0.065424		0.398433	0.006296
	0.398642	0.144005		0.398642	-0.02908		0.398642	0.068136		0.398642	0.006989
	0.39885	0.147328		0.39885	-0.02902		0.39885	0.068627		0.39885	0.007212
	0.399058	0.149854		0.399058	-0.02967		0.399058	0.068881		0.399058	0.008464
	0.399267	0.149317		0.399267	-0.02924		0.399267	0.068821		0.399267	0.008427
	0.399475	0.147648		0.399475	-0.02959		0.399475	0.068337		0.399475	0.008211
	0.399683	0.146113		0.399683	-0.02992		0.399683	0.067994		0.399683	0.008084
	0.399892	0.145167		0.399892	-0.03074		0.399892	0.067197		0.399892	0.006817
	0.4001	0.146709		0.4001	-0.0322		0.4001	0.06555		0.4001	0.00675
	0.400308	0.14843		0.400308	-0.03388		0.400308	0.063255		0.400308	0.005722
	0.400517	0.151329		0.400517	-0.03473		0.400517	0.061005		0.400517	0.005051
	0.400725	0.154488		0.400725	-0.03462		0.400725	0.059217		0.400725	0.004135
	0.400933	0.157461		0.400933	-0.03438		0.400933	0.056326		0.400933	0.002988
	0.401142	0.16132		0.401142	-0.03368		0.401142	0.053376		0.401142	0.002354
	0.40135	0.164025		0.40135	-0.03424		0.40135	0.05129		0.40135	0.000827
	0.401558	0.165656		0.401558	-0.0342		0.401558	0.048533		0.401558	0.000782
	0.401767	0.166833		0.401767	-0.03534		0.401767	0.045285		0.401767	0.001937
	0.401975	0.166796		0.401975	-0.03702		0.401975	0.043787		0.401975	0.004485
	0.402183	0.166334		0.402183	-0.03837		0.402183	0.043072		0.402183	0.0083
	0.402392	0.1662		0.402392	-0.04125		0.402392	0.04293		0.402392	0.01125
	0.4026	0.16652		0.4026	-0.04262		0.4026	0.043988		0.4026	0.013508
	0.402808	0.167876		0.402808	-0.04251		0.402808	0.045627		0.402808	0.014894
	0.403017	0.169463		0.403017	-0.0417		0.403017	0.047371		0.403017	0.014789
	0.403225	0.170127		0.403225	-0.0406		0.403225	0.048228		0.403225	0.015661
	0.403433	0.169754		0.403433	-0.0396		0.403433	0.049368		0.403433	0.015311
	0.403642	0.167876		0.403642	-0.03812		0.403642	0.049032		0.403642	0.013947
	0.40385	0.164546		0.40385	-0.03651		0.40385	0.047684		0.40385	0.01391
	0.404058	0.161655		0.404058	-0.03508		0.404058	0.046618		0.404058	0.013538
	0.404267	0.15837		0.404267	-0.03377		0.404267	0.044852		0.404267	0.01388
	0.404475	0.156492		0.404475	-0.03334		0.404475	0.043407		0.404475	0.013836
	0.404683	0.157304		0.404683	-0.03474		0.404683	0.042751		0.404683	0.013918
	0.404892	0.158496		0.404892	-0.0368		0.404892	0.043757		0.404892	0.01397
	0.4051	0.160433		0.4051	-0.04003		0.4051	0.045463		0.4051	0.013292
	0.405308	0.160977		0.405308	-0.04366		0.405308	0.04705		0.405308	0.012197
	0.405517	0.160366		0.405517	-0.04649		0.405517	0.048421		0.405517	0.010803
	0.405725	0.158623		0.405725	-0.04679		0.405725	0.049189		0.405725	0.008069
	0.405933	0.155106		0.405933	-0.04505		0.405933	0.049137		0.405933	0.005417
	0.406142	0.151001		0.406142	-0.0424		0.406142	0.049442		0.406142	0.004448
	0.40635	0.14665		0.40635	-0.03953		0.40635	0.048727		0.40635	0.002742
	0.406558	0.143014		0.406558	-0.03809		0.406558	0.047907		0.406558	0.001825
	0.406767	0.140242		0.406767	-0.03793		0.406767	0.047475		0.406767	0.001848
	0.406975	0.140034		0.406975	-0.03982		0.406975	0.046968		0.406975	0.002667
	0.407183	0.140086		0.407183	-0.04186		0.407183	0.047319		0.407183	0.005059
	0.407392	0.142448		0.407392	-0.04391		0.407392	0.047185		0.407392	0.007689
	0.4076	0.145294		0.4076	-0.04581		0.4076	0.049226		0.4076	0.011466
	0.407808	0.147298		0.407808	-0.04783		0.407808	0.051603		0.407808	0.015303
	0.408017	0.149965		0.408017	-0.04885		0.408017	0.05465		0.408017	0.01847
	0.408225	0.150695		0.408225	-0.04885		0.408225	0.058293		0.408225	0.021189
	0.408433	0.151813		0.408433	-0.04826		0.408433	0.061303		0.408433	0.020646
	0.408642	0.152819		0.408642	-0.04601		0.408642	0.063658		0.408642	0.018053
	0.40885	0.154532		0.40885	-0.04405		0.40885	0.064149		0.40885	0.014387
	0.409058	0.157185		0.409058	-0.04216		0.409058	0.06298		0.409058	0.010505
	0.409267	0.159018		0.409267	-0.04014		0.409267	0.06061		0.409267	0.006713
	0.409475	0.159629		0.409475	-0.03972		0.409475	0.057742		0.409475	0.003189
	0.409683	0.158794		0.409683	-0.0397		0.409683	0.054851		0.409683	0.001699
	0.409892	0.155054		0.409892	-0.04067		0.409892	0.05389		0.409892	0.002615
	0.4101	0.150926		0.4101	-0.04163		0.4101	0.053674		0.4101	0.005446
	0.410308	0.148199		0.410308	-0.04107		0.410308	0.054903		0.410308	0.008687
	0.410517	0.147358		0.410517	-0.04109		0.410517	0.057548		0.410517	0.010163
	0.410725	0.149474		0.410725	-0.0404		0.410725	0.059985		0.410725	0.009835
	0.410933	0.152797		0.410933	-0.03958		0.410933	0.060864		0.410933	0.008024
	0.411142	0.156775		0.411142	-0.03846		0.411142	0.059716		0.411142	0.005312
	0.41135	0.159107		0.41135	-0.03642		0.41135	0.057057		0.41135	0.002578
	0.411558	0.159234		0.411558	-0.03418		0.411558	0.053562		0.411558	-0.00078
	0.411767	0.157706		0.411767	-0.03225		0.411767	0.049047		0.411767	-0.00212
	0.411975	0.155471		0.411975	-0.03086		0.411975	0.044547		0.411975	-0.00184
	0.412183	0.15299		0.412183	-0.03004		0.412183	0.04179		0.412183	-0.00033
	0.412392	0.152044		0.412392	-0.03032		0.412392	0.039272		0.412392	0.002153
	0.4126	0.152327		0.4126	-0.03155		0.4126	0.039771		0.4126	0.004567
	0.412808	0.152655		0.412808	-0.03393		0.412808	0.042312		0.412808	0.007823
	0.413017	0.153512		0.413017	-0.03736		0.413017	0.045046		0.413017	0.010662
	0.413225	0.152402		0.413225	-0.04057		0.413225	0.047602		0.413225	0.014134
	0.413433	0.152148		0.413433	-0.0439		0.413433	0.048697		0.413433	0.017524
	0.413642	0.151254		0.413642	-0.04613		0.413642	0.049062		0.413642	0.020213
	0.41385	0.150174		0.41385	-0.04671		0.41385	0.048727		0.41385	0.022508
	0.414058	0.150464		0.414058	-0.04602		0.414058	0.047237		0.414058	0.023305
	0.414267	0.150762		0.414267	-0.04388		0.414267	0.047557		0.414267	0.023566
	0.414475	0.153176		0.414475	-0.04085		0.414475	0.048093		0.414475	0.022352
	0.414683	0.155553		0.414683	-0.03768		0.414683	0.048749		0.414683	0.021033
	0.414892	0.157781		0.414892	-0.03498		0.414892	0.050768		0.414892	0.020117
	0.4151	0.158936		0.4151	-0.03257		0.4151	0.051171		0.4151	0.018507
	0.415308	0.158228		0.415308	-0.03168		0.415308	0.051603		0.415308	0.017919
	0.415517	0.157781		0.415517	-0.03105		0.415517	0.050887		0.415517	0.016734
	0.415725	0.156529		0.415725	-0.03217		0.415725	0.051007		0.415725	0.015445
	0.415933	0.155419		0.415933	-0.03468		0.415933	0.051156		0.415933	0.014938
	0.416142	0.155568		0.416142	-0.03851		0.416142	0.051104		0.416142	0.013568
[truncated: 58,004 more rows]

## Sheet: Fig1d
	Fd/Fd+Rb3					Fe/Fe+Rc
	CON	Zone I	Zone II	Zone III		CON	Zone I	Zone II	Zone III
	3.29185	84.4598	5.82306	4.85316		18.2	84.8	6.1	5.4
	7.83809	76.4706	6.77225	6.91319		7.7	75.7	5.6	9.3
	7.38065	94.376	12.2573	16.9302		7.2	93.3	11	5.4
	8.27615	77.0151	6.82923	9.6456		8.7	76.2	7.1	9.3
	7.40081	89.4047	7.8307	7.21936		7.1	85.5	8.6	17
	10.727	87.3969	8.84005	10.5854		5.2	87.5	9	14.3
	18.9755	85.9841	19.2711	25.1672		6.4	83.1	10	21.7
	11.901	80.6259	22.9372	23.4051		10.5	80.4	7.6	9.1
	16.5928	84.4598	28.6481	18.6657		11.9	86.3	25.4	9.5
	10.727	86.4706	15.9946	21.3932		11.7	79.6	14	10
	18.0933	80.9279	20.74	22.1056		12.7	86.3	19.4	12.2
	20.3465	81.1401	9.97949	18.6498		9.9	77.4	9.9	23.6
	Tukey's multiple comparisons test	Summary	Adjusted P Value			Tukey's multiple comparisons test	Summary	Adjusted P Value
	CON vs. Zone I	****	<0.0001			CON vs. Zone I	****	<0.0001
	CON vs. Zone II	ns	0.8658			CON vs. Zone II	ns	0.9171
	CON vs. Zone III	ns	0.5081			CON vs. Zone III	ns	0.6579
	Zone I vs. Zone II	****	<0.0001			Zone I vs. Zone II	****	<0.0001
	Zone I vs. Zone III	****	<0.0001			Zone I vs. Zone III	****	<0.0001
	Zone II vs. Zone III	ns	0.9242			Zone II vs. Zone III	ns	0.956

## Sheet: Fig1e
	Fd/Fd+Rb3					Fe/Fe+Rc
	CON	Sunscald	Root-knot	Round spot		CON	Sunscald	Root-knot	Round spot
	8.49346	17.5578	9.94261	48.9457		11.1	18.3	7.8	45.5
	11.5087	5.25781	9.07735	41.4107		7.5	6.6	11	55.1
	7.82968	2.52898	11.6505	55.5709		14.8	3	3.9	82.8
	4.184	6.91076		42.5429		4	7.8	7.3	49.4
	7.82968	25.089		49.4965		3.2	24		54.2
	4.184	4.37805		32.45160157*		6.3	5.4		56.6
	14.1147	19.9586		88.0198		4.4	17.9		60.3
	9.68143	16.0787		67.3255		4.7	6.9		75.7
	6.23869	14.9375		73.9388		9.1	23.2		63.3
	7.82968	7.19094		74.4391		15.7	7.7		66.2
	4.184	7.6308		84.4598		4.3	13.4		75.5
	3.29185	7.26392		76.4706		18.3	5.6		77.5
	7.83809	5.19008		61.3158		2.9	5.6		63.1
	7.38065	5.62307		77.0151		9	23.9		88.5
	8.27615			89.4047		8	7.5		93.6
	7.40081			61.8606		10.7			89.4
	5.97748			77.3969		14.8			70.5
				85.9841		5			93.6
				80.6259					82.6
				49.5431					94.8
				84.4598					91.4
				76.4706					91.1
				64.5936					86.4
				80.9279
				81.1401
				65.6479
	Tukey's multiple comparisons test	Summary	Adjusted P Value			Tukey's multiple comparisons test	Summary	Adjusted P Value
	CON vs. Sunscald	ns	0.8579			CON vs. Sunscald	ns	0.8327
	CON vs. Root-knot	ns	0.9732			CON vs. Root-knot	ns	0.9982
	CON vs. Round spot	****	<0.0001			CON vs. Round spot	****	<0.0001
	Sunscald vs. Root-knot	ns	>0.9999			Sunscald vs. Root-knot	ns	0.8989
	Sunscald vs. Round spot	****	<0.0001			Sunscald vs. Round spot	****	<0.0001
	Root-knot vs. Round spot	****	<0.0001			Root-knot vs. Round spot	****	<0.0001

## Sheet: Fig2b
	Fd/Fd+Rb3					Fe/Fe+Rc
	CON	Zone I	Zone II	Zone III		CON	Zone I	Zone II	Zone III
	16.3484	94.5303	13.5598	18.8416		18	93.6	12.7	18
	21.3588	91.3138	18.1405	20.0129		11.9	92.8	17	21.2
	8.32773	92.8513	13.4413	12.0912		8.8	89.7	15.9	11.5
	19.3905	91.285	16.436	14.0787		19.4	93.6	16.5	14.8
	13.0401	89.4585	21.0364	14.9784		15	93.1	19.5	14.2
	14.9233	93.914	16.9915	21.5218		20	95.1	15.5	20.9
	13.176	93.0377	11.8766	14.1924		14.5	96.2	13	15.1
	Tukey's multiple comparisons test	Summary	Adjusted P Value			Tukey's multiple comparisons test	Summary	Adjusted P Value
	CON vs. Zone I	****	<0.0001			CON vs. Zone I	****	<0.0001
	CON vs. Zone II	ns	0.9789			CON vs. Zone II	ns	0.9965
	CON vs. Zone III	ns	0.8832			CON vs. Zone III	ns	0.9007
	Zone I vs. Zone II	****	<0.0001			Zone I vs. Zone II	****	<0.0001
	Zone I vs. Zone III	****	<0.0001			Zone I vs. Zone III	****	<0.0001
	Zone II vs. Zone III	ns	0.9863			Zone II vs. Zone III	ns	0.9637

## Sheet: Fig2c
	Fd/Fd+Rb3					Fe/Fe+Rc
	CON	Zone I	Zone II	Zone III		CON	Zone I	Zone II	Zone III
	3.29185	96.9577	19.4949	12.5287		4.5	97	20.2	12.8
	7.83809	92.7589	10.0699	14.2105		9.3	95.9	12	15.6
	7.38065	84.4961	15.9459	13.7748		13.3	80.5	16.5	15.5
	8.27615	92.3781	10.6349	18.5714		6.9	91.8	14.5	20.9
	7.40081	92.9578	18.5714	13.7748		8.9	95.6	11.3	15.5
	10.727	87.7601	17.644	17.0073		18	89.1	20.1	19.2
	18.9755	90.8925	12.4324	12.1531		14.8	95.2	18.7	12.7
	Tukey's multiple comparisons test	Summary	Adjusted P Value			Tukey's multiple comparisons test	Summary	Adjusted P Value
	CON vs. Zone I	****	<0.0001			CON vs. Zone I	****	<0.0001
	CON vs. Zone II	ns	0.0948			CON vs. Zone II	ns	0.1374
	CON vs. Zone III	ns	0.135			CON vs. Zone III	ns	0.1552
	Zone I vs. Zone II	****	<0.0001			Zone I vs. Zone II	****	<0.0001
	Zone I vs. Zone III	****	<0.0001			Zone I vs. Zone III	****	<0.0001
	Zone II vs. Zone III	ns	0.9977			Zone II vs. Zone III	ns	0.9999

## Sheet: Fig2d
	F. oxysporum
	Fd/Fd+Rb3
	CON	Zone I	Zone II	Zone III
	12.6176	5.35089	5.14548	9.35387
	1.41781	7.40424	7.70761	6.91838
	15.3687	14.976	16.9573	10.1747
	5.36845	7.68529	9.52273	7.60853
	5.84841	6.73521	10.0841	14.1078
	8.64239	8.76559	9.94421	9.18182
	8.96371	8.6649	8.94421	8.53544
	Tukey's multiple comparisons test	Summary	Adjusted P Value
	CON vs. Zone I	ns	0.9996
	CON vs. Zone II	ns	0.8702
	CON vs. Zone III	ns	0.9373
	Zone I vs. Zone II	ns	0.9108
	Zone I vs. Zone III	ns	0.9635
	Zone II vs. Zone III	ns	0.9977

## Sheet: Fig2e
	C. orchidophilum
	Fd/Fd+Rb3
	CON	Zone I	Zone II	Zone III
	2.90706	9.18964	6.41979	7.0116
	7.55592	9.5867	15.7799	14.6389
	10.5338	8.46933	8.31164	8.24528
	6.69354	3.1111	2.60929	2.26319
	14.0997	15.0117	11.7204	10.9012
	8.60318	9.08968	9.1147	8.91338
	8.64239	9.76559	8.05271	9.2907
	Tukey's multiple comparisons test	Summary	Adjusted P Value
	CON vs. Zone I	ns	0.9817
	CON vs. Zone II	ns	0.9964
	CON vs. Zone III	ns	0.9985
	Zone I vs. Zone II	ns	0.9985
	Zone I vs. Zone III	ns	0.9965
	Zone II vs. Zone III	ns	>0.9999

## Sheet: Fig2f
CON			3D			6D			11D			CON	3D	6D	11D
RT	Intensity		RT	Intensity		RT	Intensity		RT	Intensity		87.7	89.8	88.1	81.1
0.0001	-0.0265837		0.0001	-0.0312775		0.0001	-0.040926		0.0001	-0.0936761		82.1	80.3	80.5	85.9
0.000308333	-0.0272691		0.000308333	-0.0325739		0.000308333	-0.0394508		0.000308333	-0.0947416		87.2	84.2	85.8	86.2
0.000516667	-0.0282377		0.000516667	-0.0328347		0.000516667	-0.0393838		0.000516667	-0.0960007		75.3	76.2	79.3	76.9
0.000725	-0.0273585		0.000725	-0.034079		0.000725	-0.0377223		0.000725	-0.0956729		93.1	85.7	72.2	91.3
0.000933333	-0.0273883		0.000933333	-0.0337735		0.000933333	-0.0374541		0.000933333	-0.0949502
0.00114167	-0.0274256		0.00114167	-0.0335649		0.00114167	-0.0375733		0.00114167	-0.0946522		Tukey's multiple comparisons test	Summary	Adjusted P Value
0.00135	-0.0262409		0.00135	-0.0337139		0.00135	-0.0385046		0.00135	-0.0945553		CON vs. 3D	ns	0.96
0.00155833	-0.0264198		0.00155833	-0.0322089		0.00155833	-0.0409111		0.00155833	-0.0952184		CON vs. 6D	ns	0.7291
0.00176667	-0.0267625		0.00176667	-0.0319481		0.00176667	-0.0436381		0.00176667	-0.0962019		CON vs. 11D	ns	0.9964
0.001975	-0.0279173		0.001975	-0.0312179		0.001975	-0.0476986		0.001975	-0.0974461		3D vs. 6D	ns	0.9454
0.00218333	-0.028193		0.00218333	-0.0317767		0.00218333	-0.0515059		0.00218333	-0.099428		3D vs. 11D	ns	0.9923
0.00239167	-0.0282228		0.00239167	-0.0339374		0.00239167	-0.0538602		0.00239167	-0.10144		6D vs. 11D	ns	0.841
0.0026	-0.0294223		0.0026	-0.0362396		0.0026	-0.0540242		0.0026	-0.103071
0.00280833	-0.0303537		0.00280833	-0.0390857		0.00280833	-0.0524297		0.00280833	-0.103287
0.00301667	-0.0322983		0.00301667	-0.0410154		0.00301667	-0.0496358		0.00301667	-0.102542
0.003225	-0.0337437		0.003225	-0.0428557		0.003225	-0.0465214		0.003225	-0.10334
0.00343333	-0.0345781		0.00343333	-0.0454485		0.00343333	-0.0435337		0.00343333	-0.104994
0.00364167	-0.0348687		0.00364167	-0.0472963		0.00364167	-0.0420287		0.00364167	-0.106655
0.00385	-0.0344366		0.00385	-0.0485033		0.00385	-0.0422597		0.00385	-0.108324
0.00405833	-0.0338107		0.00405833	-0.0495538		0.00405833	-0.0436753		0.00405833	-0.10924
0.00426667	-0.032872		0.00426667	-0.0505075		0.00426667	-0.0462458		0.00426667	-0.109687
0.004475	-0.0337809		0.004475	-0.0517517		0.004475	-0.0494346		0.004475	-0.110269
0.00468333	-0.0365898		0.00468333	-0.0527948		0.00468333	-0.0535995		0.00468333	-0.109628
0.00489167	-0.0399202		0.00489167	-0.0537112		0.00489167	-0.05842		0.00489167	-0.107571
0.0051	-0.0415221		0.0051	-0.0535548		0.0051	-0.0631586		0.0051	-0.105768
0.00530833	-0.0421852		0.00530833	-0.0523552		0.00530833	-0.0662804		0.00530833	-0.105329
0.00551667	-0.0412911		0.00551667	-0.0513494		0.00551667	-0.0680611		0.00551667	-0.105359
0.005725	-0.0390187		0.005725	-0.0504628		0.005725	-0.0689775		0.005725	-0.105925
0.00593333	-0.0371858		0.00593333	-0.0498593		0.00593333	-0.0680834		0.00593333	-0.107378
0.00614167	-0.0348613		0.00614167	-0.0489354		0.00614167	-0.0664592		0.00614167	-0.109099
0.00635	-0.0342503		0.00635	-0.0478998		0.00635	-0.0647604		0.00635	-0.111707
0.00655833	-0.035435		0.00655833	-0.0463873		0.00655833	-0.0634864		0.00655833	-0.11313
0.00676667	-0.0375509		0.00676667	-0.0454858		0.00676667	-0.0633523		0.00676667	-0.114746
0.006975	-0.0403523		0.006975	-0.0446662		0.006975	-0.0641868		0.006975	-0.115693
0.00718333	-0.0429377		0.00718333	-0.0434965		0.00718333	-0.0655428		0.00718333	-0.115074
0.00739167	-0.0458509		0.00739167	-0.0434741		0.00739167	-0.0666082		0.00739167	-0.115499
0.0076	-0.0488535		0.0076	-0.0440776		0.0076	-0.067912		0.0076	-0.114135
0.00780833	-0.0509843		0.00780833	-0.0468865		0.00780833	-0.0693575		0.00780833	-0.113547
0.00801667	-0.0520945		0.00801667	-0.0496283		0.00801667	-0.0709221		0.00801667	-0.113904
0.008225	-0.0510514		0.008225	-0.0514761		0.008225	-0.0721961		0.008225	-0.113562
0.00843333	-0.0489131		0.00843333	-0.0531375		0.00843333	-0.0738055		0.00843333	-0.11424
0.00864167	-0.0461638		0.00864167	-0.0530183		0.00864167	-0.0764504		0.00864167	-0.114277
0.00885	-0.0441894		0.00885	-0.053525		0.00885	-0.0789613		0.00885	-0.11526
0.00905833	-0.0444502		0.00905833	-0.0534505		0.00905833	-0.0816807		0.00905833	-0.116676
0.00926667	-0.0459179		0.00926667	-0.0537038		0.00926667	-0.0826418		0.00926667	-0.118047
0.009475	-0.0487566		0.009475	-0.0544563		0.009475	-0.0813305		0.009475	-0.12026
0.00968333	-0.0510961		0.00968333	-0.0549033		0.00968333	-0.0785887		0.00968333	-0.121772
0.00989167	-0.0538677		0.00989167	-0.0555217		0.00989167	-0.0743419		0.00989167	-0.122279
0.0101	-0.055708		0.0101	-0.05541		0.0101	-0.0698492		0.0101	-0.12096
0.0103083	-0.056684		0.0103083	-0.0558496		0.0103083	-0.0667423		0.0103083	-0.119269
0.0105167	-0.0560656		0.0105167	-0.0557005		0.0105167	-0.0650957		0.0105167	-0.117011
0.010725	-0.0550449		0.010725	-0.0564232		0.010725	-0.065133		0.010725	-0.115342
0.0109333	-0.054121		0.0109333	-0.0560358		0.0109333	-0.0672936		0.0109333	-0.115111
0.0111417	-0.0527203		0.0111417	-0.0561774		0.0111417	-0.0698864		0.0111417	-0.115402
0.01135	-0.0528768		0.01135	-0.0573695		0.01135	-0.0723898		0.01135	-0.117905
0.0115583	-0.05164		0.0115583	-0.0581592		0.0115583	-0.0741854		0.0115583	-0.120476
0.0117667	-0.0516325		0.0117667	-0.0599474		0.0117667	-0.0757799		0.0117667	-0.123136
0.011975	-0.0507906		0.011975	-0.0603423		0.011975	-0.0768006		0.011975	-0.12441
0.0121833	-0.0485554		0.0121833	-0.0614226		0.0121833	-0.0762939		0.0121833	-0.123993
0.0123917	-0.0467226		0.0123917	-0.0625402		0.0123917	-0.0750571		0.0123917	-0.12356
0.0126	-0.0429824		0.0126	-0.0626668		0.0126	-0.0732616		0.0126	-0.122033
0.0128083	-0.0402778		0.0128083	-0.063017		0.0128083	-0.0713468		0.0128083	-0.120066
0.0130167	-0.0394881		0.0130167	-0.0629872		0.0130167	-0.0706241		0.0130167	-0.117235
0.013225	-0.0397414		0.013225	-0.0635684		0.013225	-0.0697523		0.013225	-0.115022
0.0134333	-0.0412017		0.0134333	-0.0640079		0.0134333	-0.0681654		0.0134333	-0.112966
0.0136417	-0.0426173		0.0136417	-0.0631958		0.0136417	-0.0659302		0.0136417	-0.110313
0.01385	-0.0429526		0.01385	-0.0619218		0.01385	-0.0632405		0.01385	-0.108004
0.0140583	-0.042595		0.0140583	-0.05842		0.0140583	-0.0617653		0.0140583	-0.106737
0.0142667	-0.0416338		0.0142667	-0.0548735		0.0142667	-0.0602156		0.0142667	-0.106402
0.014475	-0.0409856		0.014475	-0.0520349		0.014475	-0.0593588		0.014475	-0.106938
0.0146833	-0.0423715		0.0146833	-0.0498667		0.0146833	-0.0602901		0.0146833	-0.107825
0.0148917	-0.0436381		0.0148917	-0.0500977		0.0148917	-0.061512		0.0148917	-0.108264
0.0151	-0.0460744		0.0151	-0.0511259		0.0151	-0.0632703		0.0151	-0.107951
0.0153083	-0.0484511		0.0153083	-0.0527352		0.0153083	-0.0638217		0.0153083	-0.106297
0.0155167	-0.0488684		0.0155167	-0.0526085		0.0155167	-0.0623912		0.0155167	-0.103809
0.015725	-0.0497177		0.015725	-0.0507906		0.015725	-0.0614896		0.015725	-0.0996441
0.0159333	-0.0490546		0.0159333	-0.0477061		0.0159333	-0.0606179		0.0159333	-0.0967011
0.0161417	-0.0484437		0.0161417	-0.0433624		0.0161417	-0.0602603		0.0161417	-0.0960007
0.01635	-0.0475198		0.01635	-0.0393093		0.01635	-0.0600815		0.01635	-0.0963211
0.0165583	-0.0461861		0.0165583	-0.03656		0.0165583	-0.0588447		0.0165583	-0.0979081
0.0167667	-0.0454336		0.0167667	-0.0352561		0.0167667	-0.0588298		0.0167667	-0.0991523
0.016975	-0.044778		0.016975	-0.035882		0.016975	-0.0582337		0.016975	-0.0999272
0.0171833	-0.0438467		0.0171833	-0.0375584		0.0171833	-0.0573918		0.0171833	-0.100344
0.0173917	-0.0432581		0.0173917	-0.0393242		0.0173917	-0.0566542		0.0173917	-0.100158
0.0176	-0.0429451		0.0176	-0.0412017		0.0176	-0.0555441		0.0176	-0.0997633
0.0178083	-0.0426918		0.0178083	-0.0423938		0.0178083	-0.0546724		0.0178083	-0.0985488
0.0180167	-0.0425875		0.0180167	-0.0433698		0.0180167	-0.0527576		0.0180167	-0.0969917
0.018225	-0.0411272		0.018225	-0.0429675		0.018225	-0.051409		0.018225	-0.0960603
0.0184333	-0.0392422		0.0184333	-0.0416264		0.0184333	-0.049293		0.0184333	-0.0955462
0.0186417	-0.0380501		0.0186417	-0.040628		0.0186417	-0.0476539		0.0186417	-0.0958517
0.01885	-0.0384748		0.01885	-0.0400171		0.01885	-0.0475347		0.01885	-0.0980347
0.0190583	-0.0406727		0.0190583	-0.039883		0.0190583	-0.0475794		0.0190583	-0.100628
0.0192667	-0.0441968		0.0192667	-0.0399053		0.0192667	-0.0491738		0.0192667	-0.10331
0.019475	-0.0462756		0.019475	-0.0398159		0.019475	-0.0507385		0.019475	-0.105761
0.0196833	-0.0477061		0.0196833	-0.0403747		0.0196833	-0.0525713		0.0196833	-0.106633
0.0198917	-0.0466853		0.0198917	-0.0413209		0.0198917	-0.0542775		0.0198917	-0.106305
0.0201	-0.0435784		0.0201	-0.0412837		0.0201	-0.053905		0.0201	-0.104092
0.0203083	-0.0414997		0.0203083	-0.0410229		0.0203083	-0.0543222		0.0203083	-0.10097
0.0205167	-0.0391528		0.0205167	-0.0406355		0.0205167	-0.0541508		0.0205167	-0.0990108
0.020725	-0.0386238		0.020725	-0.0400171		0.020725	-0.0536293		0.020725	-0.0977516
0.0209333	-0.0395551		0.0209333	-0.0414029		0.0209333	-0.0544339		0.0209333	-0.0977144
0.0211417	-0.041604		0.0211417	-0.0430569		0.0211417	-0.054799		0.0211417	-0.0988245
0.02135	-0.0439733		0.02135	-0.0440404		0.02135	-0.0556707		0.02135	-0.0989065
0.0215583	-0.0450835		0.0215583	-0.0451207		0.0215583	-0.0552312		0.0215583	-0.0991449
0.0217667	-0.0457317		0.0217667	-0.045076		0.0217667	-0.053212		0.0217667	-0.0992119
0.021975	-0.0455305		0.021975	-0.0436455		0.021975	-0.0500754		0.021975	-0.0984371
0.0221833	-0.0444129		0.0221833	-0.040032		0.0221833	-0.0464544		0.0221833	-0.0975877
0.0223917	-0.0430197		0.0223917	-0.0351742		0.0223917	-0.0434965		0.0223917	-0.0974312
0.0226	-0.0418946		0.0226	-0.0315383		0.0226	-0.0418052		0.0226	-0.0988245
0.0228083	-0.0403374		0.0228083	-0.0289232		0.0228083	-0.0414252		0.0228083	-0.100024
0.0230167	-0.0390485		0.0230167	-0.0294223		0.0230167	-0.0408888		0.0230167	-0.100419
0.023225	-0.038445		0.023225	-0.0335202		0.023225	-0.0411049		0.023225	-0.10106
0.0234333	-0.0366196		0.0234333	-0.0381544		0.0234333	-0.0409484		0.0234333	-0.100128
0.0236417	-0.0350252		0.0236417	-0.04296		0.0236417	-0.0409484		0.0236417	-0.0982285
0.02385	-0.0339672		0.02385	-0.0466257		0.02385	-0.0411272		0.02385	-0.0959113
0.0240583	-0.0327304		0.0240583	-0.0489876		0.0240583	-0.0404641		0.0240583	-0.0935569
0.0242667	-0.0316426		0.0242667	-0.0491664		0.0242667	-0.04071		0.0242667	-0.09121
0.024475	-0.0304878		0.024475	-0.0477284		0.024475	-0.0408962		0.024475	-0.0890493
0.0246833	-0.0303537		0.0246833	-0.0460073		0.0246833	-0.0397786		0.0246833	-0.0878423
0.0248917	-0.0307485		0.0248917	-0.0441		0.0248917	-0.0380054		0.0248917	-0.0854805
0.0251	-0.032112		0.0251	-0.0433698		0.0251	-0.0354499		0.0251	-0.0836626
0.0253083	-0.0336319		0.0253083	-0.0412241		0.0253083	-0.0328645		0.0253083	-0.0833794
0.0255167	-0.0337362		0.0255167	-0.0388399		0.0255167	-0.0315309		0.0255167	-0.0836104
0.025725	-0.0344068		0.025725	-0.0361875		0.025725	-0.0319183		0.025725	-0.08329
0.0259333	-0.0354573		0.0259333	-0.0342354		0.0259333	-0.0339225		0.0259333	-0.0832379
0.0261417	-0.0356659		0.0261417	-0.034377		0.0261417	-0.0367165		0.0261417	-0.0844523
0.02635	-0.034824		0.02635	-0.0341609		0.02635	-0.0397637		0.02635	-0.0851452
0.0265583	-0.0347868		0.0265583	-0.0359938		0.0265583	-0.0422969		0.0265583	-0.0853091
0.0267667	-0.0355691		0.0267667	-0.0373796		0.0267667	-0.0430048		0.0267667	-0.0849962
0.026975	-0.0369027		0.026975	-0.0389591		0.026975	-0.0423864		0.026975	-0.0844076
0.0271833	-0.0401065		0.0271833	-0.0399947		0.0271833	-0.0414923		0.0271833	-0.0833422
0.0273917	-0.0430867		0.0273917	-0.0383183		0.0273917	-0.0397861		0.0273917	-0.0828877
0.0276	-0.0450388		0.0276	-0.0359789		0.0276	-0.0391304		0.0276	-0.0831336
0.0278083	-0.0462681		0.0278083	-0.0338107		0.0278083	-0.0396818		0.0278083	-0.0834838
0.0280167	-0.0459105		0.0280167	-0.033617		0.0280167	-0.0413507		0.0280167	-0.0851229
0.028225	-0.0439212		0.028225	-0.0332668		0.028225	-0.0428036		0.028225	-0.0881627
0.0284333	-0.0404045		0.0284333	-0.0335202		0.0284333	-0.0438988		0.0284333	-0.0909865
0.0286417	-0.0363663		0.0286417	-0.0347495		0.0286417	-0.0450164		0.0286417	-0.0913143
0.02885	-0.0333115		0.02885	-0.0361055		0.02885	-0.0447929		0.02885	-0.0909418
0.0290583	-0.030756		0.0290583	-0.0377893		0.0290583	-0.0460297		0.0290583	-0.0884309
0.0292667	-0.0301376		0.0292667	-0.0382438		0.0292667	-0.0468045		0.0292667	-0.0849515
0.029475	-0.0315234		0.029475	-0.0390336		0.029475	-0.0474527		0.029475	-0.0814945
0.0296833	-0.0332147		0.0296833	-0.0391975		0.0296833	-0.0480935		0.0296833	-0.0789016
0.0298917	-0.0352561		0.0298917	-0.0389293		0.0298917	-0.0476763		0.0298917	-0.0777543
0.0301	-0.0355318		0.0301	-0.0394285		0.0301	-0.0467077		0.0301	-0.0772178
0.0303083	-0.0352114		0.0303083	-0.0399649		0.0303083	-0.0446886		0.0303083	-0.0781119
0.0305167	-0.034295		0.0305167	-0.04109		0.0305167	-0.0430644		0.0305167	-0.0780374
0.030725	-0.0327229		0.030725	-0.0434145		0.030725	-0.0412762		0.030725	-0.0774041
0.0309333	-0.0317693		0.0309333	-0.045754		0.0309333	-0.0404269		0.0309333	-0.0756755
0.0311417	-0.0312403		0.0311417	-0.0476837		0.0311417	-0.0402033		0.0311417	-0.0744984
0.03135	-0.0322312		0.03135	-0.0478849		0.03135	-0.041604		0.03135	-0.0737458
0.0315583	-0.0332072		0.0315583	-0.0457466		0.0315583	-0.0434443		0.0315583	-0.0728145
0.0317667	-0.0350028		0.0317667	-0.0434443		0.0317667	-0.0454187		0.0317667	-0.0726655
0.031975	-0.0365227		0.031975	-0.0402182		0.031975	-0.0471249		0.031975	-0.0718907
0.0321833	-0.0363141		0.0321833	-0.0382811		0.0321833	-0.0483021		0.0321833	-0.0711828
0.0323917	-0.0369847		0.0323917	-0.0376329		0.0323917	-0.049755		0.0323917	-0.0697151
0.0326	-0.0374615		0.0326	-0.0373349		0.0326	-0.0498593		0.0326	-0.0680313
0.0328083	-0.0372455		0.0328083	-0.0367835		0.0328083	-0.0486821		0.0328083	-0.0664368
0.0330167	-0.0368506		0.0330167	-0.0359938		0.0330167	-0.0463277		0.0330167	-0.0662878
0.033225	-0.03656		0.033225	-0.034906		0.033225	-0.0450835		0.033225	-0.0684485
0.0334333	-0.0374019		0.0334333	-0.0325963		0.0334333	-0.0439137		0.0334333	-0.0714958
0.0336417	-0.0384152		0.0336417	-0.0304803		0.0336417	-0.0433475		0.0336417	-0.0743493
0.03385	-0.0401661		0.03385	-0.0278801		0.03385	-0.0427589		0.03385	-0.0756085
0.0340583	-0.0418872		0.0340583	-0.0271499		0.0340583	-0.0419766		0.0340583	-0.0770912
0.0342667	-0.0424162		0.0342667	-0.027813		0.0342667	-0.0411421		0.0342667	-0.0781417
0.034475	-0.0434816		0.034475	-0.0303686		0.034475	-0.0390485		0.034475	-0.0790209
0.0346833	-0.0444874		0.0346833	-0.0343919		0.0346833	-0.0373125		0.0346833	-0.0806078
0.0348917	-0.0449792		0.0348917	-0.0368133		0.0348917	-0.0343025		0.0348917	-0.082925
0.0351	-0.0446439		0.0351	-0.0385866		0.0351	-0.0322238		0.0351	-0.0865981
0.0353083	-0.0441223		0.0353083	-0.0386462		0.0353083	-0.0314713		0.0353083	-0.09045
0.0355167	-0.043571		0.0355167	-0.0368729		0.0355167	-0.0314638		0.0355167	-0.0934228
0.035725	-0.0415742		0.035725	-0.0347197		0.035725	-0.0327304		0.035725	-0.0945032
0.0359333	-0.0393242		0.0359333	-0.0326335		0.0359333	-0.0332445		0.0359333	-0.0934228
0.0361417	-0.0363067		0.0361417	-0.0311658		0.0361417	-0.0336021		0.0361417	-0.0917092
0.03635	-0.0336841		0.03635	-0.0314787		0.03635	-0.0319034		0.03635	-0.0903308
0.0365583	-0.0322983		0.0365583	-0.0321642		0.0365583	-0.0292212		0.0365583	-0.0894442
0.0367667	-0.0305846		0.0367667	-0.0333041		0.0367667	-0.0269637		0.0367667	-0.0891313
0.036975	-0.0292659		0.036975	-0.0335872		0.036975	-0.0259131		0.036975	-0.0893548
0.0371833	-0.0279173		0.0371833	-0.0332072		0.0371833	-0.0265911		0.0371833	-0.0904724
0.0373917	-0.0274628		0.0373917	-0.0341237		0.0373917	-0.0289381		0.0373917	-0.0910088
0.0376	-0.028491		0.0376	-0.0358745		0.0376	-0.033237		0.0376	-0.0907257
0.0378083	-0.0295565		0.0378083	-0.0391304		0.0378083	-0.0375211		0.0378083	-0.0907555
0.0380167	-0.0323281		0.0380167	-0.0415593		0.0380167	-0.0409111		0.0380167	-0.0895709
0.038225	-0.0350252		0.038225	-0.0427291		0.038225	-0.0415593		0.038225	-0.0887215
0.0384333	-0.0381172		0.0384333	-0.0438541		0.0384333	-0.0403151		0.0384333	-0.0881031
0.0386417	-0.0414997		0.0386417	-0.0436455		0.0386417	-0.0374019		0.0386417	-0.0876784
0.03885	-0.0418499		0.03885	-0.0434369		0.03885	-0.0343248		0.03885	-0.088118
0.0390583	-0.0408515		0.0390583	-0.0434145		0.0390583	-0.0313073		0.0390583	-0.0880435
0.0392667	-0.0386015		0.0392667	-0.0431165		0.0392667	-0.0292137		0.0392667	-0.0891313
0.039475	-0.0360236		0.039475	-0.0435486		0.039475	-0.0293851		0.039475	-0.0890195
0.0396833	-0.033997		0.0396833	-0.044398		0.0396833	-0.0308007		0.0396833	-0.0884458
0.0398917	-0.0320226		0.0398917	-0.0452697		0.0398917	-0.0335425		0.0398917	-0.0870973
0.0401	-0.0317991		0.0401	-0.0452697		0.0401	-0.0354648		0.0401	-0.0843778
0.0403083	-0.0329092		0.0403083	-0.0447035		0.0403083	-0.0372157		0.0403083	-0.0817478
0.0405167	-0.0345856		0.0405167	-0.0444949		0.0405167	-0.0380129		0.0405167	-0.079155
0.040725	-0.0382885		0.040725	-0.0451878		0.040725	-0.0380278		0.040725	-0.0774711
0.0409333	-0.0407845		0.0409333	-0.0459924		0.0409333	-0.0376105		0.0409333	-0.0769421
0.0411417	-0.0427291		0.0411417	-0.0478178		0.0411417	-0.0371486		0.0411417	-0.0779852
0.04135	-0.0453591		0.04135	-0.0504628		0.04135	-0.0379458		0.04135	-0.0789538
0.0415583	-0.0473186		0.0415583	-0.0525713		0.0415583	-0.039652		0.0415583	-0.0801235
0.0417667	-0.0479072		0.0417667	-0.0545457		0.0417667	-0.0421926		0.0417667	-0.0805184
0.041975	-0.0469834		0.041975	-0.0555441		0.041975	-0.0440851		0.041975	-0.0805259
0.0421833	-0.0453442		0.0421833	-0.0553355		0.0421833	-0.0441		0.0421833	-0.079751
0.0423917	-0.0432506		0.0423917	-0.0551119		0.0423917	-0.0437051		0.0423917	-0.077568
0.0426	-0.0414327		0.0426	-0.0546724		0.0426	-0.0423938		0.0426	-0.0760481
0.0428083	-0.0396222		0.0428083	-0.054419		0.0428083	-0.0398681		0.0428083	-0.0737309
0.0430167	-0.0379086		0.0430167	-0.0554174		0.0430167	-0.0378713		0.0430167	-0.0730902
0.043225	-0.0355467		0.043225	-0.0553429		0.043225	-0.0361279		0.043225	-0.0749007
0.0434333	-0.0342354		0.0434333	-0.0550821		0.0434333	-0.0362769		0.0434333	-0.0777096
0.0436417	-0.0341386		0.0436417	-0.0530183		0.0436417	-0.0368357		0.0436417	-0.0824258
0.04385	-0.0341684		0.04385	-0.050053		0.04385	-0.0369623		0.04385	-0.0868887
0.0440583	-0.0354573		0.0440583	-0.0477657		0.0440583	-0.0384301		0.0440583	-0.0901446
0.0442667	-0.0369474		0.0442667	-0.0459999		0.0442667	-0.0398383		0.0442667	-0.0919551
0.044475	-0.0387654		0.044475	-0.0455678		0.044475	-0.0421405		0.044475	-0.0919402
0.0446833	-0.0407547		0.0446833	-0.0450462		0.0446833	-0.0442713		0.0446833	-0.0906959
0.0448917	-0.0410751		0.0448917	-0.0453293		0.0448917	-0.0449345		0.0448917	-0.0886396
0.0451	-0.0399649		0.0451	-0.0445843		0.0451	-0.0453144		0.0451	-0.0862107
0.0453083	-0.037536		0.0453083	-0.0438467		0.0453083	-0.0439286		0.0453083	-0.0851452
0.0455167	-0.0343695		0.0455167	-0.0426918		0.0455167	-0.0424683		0.0455167	-0.085175
0.045725	-0.0314042		0.045725	-0.0412986		0.045725	-0.0395477		0.045725	-0.0865385
0.0459333	-0.0298172		0.0459333	-0.0407919		0.0459333	-0.034824		0.0459333	-0.0887439
0.0461417	-0.0301525		0.0461417	-0.0400245		0.0461417	-0.0315905		0.0461417	-0.0905097
0.04635	-0.0320822		0.04635	-0.0405684		0.04635	-0.0287667		0.04635	-0.0925288
0.0465583	-0.0353754		0.0465583	-0.0398755		0.0465583	-0.0273287		0.0465583	-0.0933111
0.0467667	-0.0395328		0.0467667	-0.0388771		0.0467667	-0.0269637		0.0467667	-0.0933111
0.046975	-0.042893		0.046975	-0.0380799		0.046975	-0.0265837		0.046975	-0.0912398
0.0471833	-0.0431165		0.0471833	-0.0372157		0.0471833	-0.0279397		0.0471833	-0.0876859
0.0473917	-0.0419021		0.0473917	-0.0367835		0.0473917	-0.0287592		0.0473917	-0.0843629
0.0476	-0.0390336		0.0476	-0.0376925		0.0476	-0.0297949		0.0476	-0.0801831
0.0478083	-0.0354573		0.0478083	-0.0392348		0.0478083	-0.0320673		0.0478083	-0.0770167
0.0480167	-0.0334978		0.0480167	-0.03957		0.0480167	-0.0340492		0.0480167	-0.0744686
0.048225	-0.0326335		0.048225	-0.0409484		0.048225	-0.0370964		0.048225	-0.0733957
0.0484333	-0.0332668		0.0484333	-0.0415295		0.0484333	-0.0401437		0.0484333	-0.0751391
0.0486417	-0.0331625		0.0486417	-0.042811		0.0486417	-0.0429228		0.0486417	-0.078246
0.04885	-0.0324249		0.04885	-0.0432432		0.04885	-0.0452995		0.04885	-0.0828356
0.0490583	-0.0313818		0.0490583	-0.0433624		0.0490583	-0.045985		0.0490583	-0.0876561
0.0492667	-0.0288635		0.0492667	-0.0441074		0.0492667	-0.0457764		0.0492667	-0.0917614
0.049475	-0.0265166		0.049475	-0.0438914		0.049475	-0.044547		0.049475	-0.0949726
0.0496833	-0.0244677		0.0496833	-0.0447184		0.0496833	-0.0431612		0.0496833	-0.0962988
0.0498917	-0.0229329		0.0498917	-0.0461265		0.0498917	-0.0421107		0.0498917	-0.0959858
0.0501	-0.0220016		0.0501	-0.0468716		0.0501	-0.039652		0.0501	-0.0953525
0.0503083	-0.0215322		0.0503083	-0.0472143		0.0503083	-0.0376105		0.0503083	-0.0943244
0.0505167	-0.0220016		0.0505167	-0.0468567		0.0505167	-0.0347719		0.0505167	-0.0937581
0.050725	-0.0222102		0.050725	-0.0455156		0.050725	-0.0328124		0.050725	-0.0942051
0.0509333	-0.0227392		0.0509333	-0.0450164		0.0509333	-0.033319		0.0509333	-0.0953898
0.0511417	-0.0244007		0.0511417	-0.0460669		0.0511417	-0.0347868		0.0511417	-0.0980496
0.05135	-0.0261515		0.05135	-0.0489503		0.05135	-0.0386313		0.05135	-0.100598
0.0515583	-0.0284687		0.0515583	-0.0520051		0.0515583	-0.0418946		0.0515583	-0.102341
0.0517667	-0.030227		0.0517667	-0.054948		0.0517667	-0.0444129		0.0517667	-0.101782
0.051975	-0.0300854		0.051975	-0.0568926		0.051975	-0.0460967		0.051975	-0.0991374
0.0521833	-0.0290647		0.0521833	-0.0566095		0.0521833	-0.0452921		0.0521833	-0.0956431
0.0523917	-0.0267774		0.0523917	-0.0543594		0.0523917	-0.0451207		0.0523917	-0.0916943
0.0526	-0.0248477		0.0526	-0.0502691		0.0526	-0.0449419		0.0526	-0.0892207
0.0528083	-0.0227913		0.0528083	-0.0478476		0.0528083	-0.043869		0.0528083	-0.0884533
0.0530167	-0.0212044		0.0530167	-0.046432		0.0530167	-0.0436455		0.0530167	-0.0898167
0.053225	-0.0208244		0.053225	-0.0463873		0.053225	-0.0429004		0.053225	-0.0921562
0.0534333	-0.0211		0.0534333	-0.0471324		0.0534333	-0.0416562		0.0534333	-0.0939891
0.0536417	-0.0233501		0.0536417	-0.0458732		0.0536417	-0.040099		0.0536417	-0.0940859
0.05385	-0.0257716		0.05385	-0.0447184		0.05385	-0.0383556		0.05385	-0.0929981
0.0540583	-0.0278801		0.0540583	-0.0424162		0.0540583	-0.0383258		0.0540583	-0.091292
0.0542667	-0.0280887		0.0542667	-0.0405908		0.0542667	-0.0379607		0.0542667	-0.0908226
0.054475	-0.0284985		0.054475	-0.0401884		0.054475	-0.0369549		0.054475	-0.0907853
0.0546833	-0.0290871		0.0546833	-0.0411272		0.0546833	-0.0365824		0.0546833	-0.0905991
0.0548917	-0.0293255		0.0548917	-0.0438467		0.0548917	-0.0356957		0.0548917	-0.0914112
0.0551	-0.0302121		0.0551	-0.0472292		0.0551	-0.0353828		0.0551	-0.0909567
0.0553083	-0.0292584		0.0553083	-0.049606		0.0553083	-0.0356212		0.0553083	-0.0912994
0.0555167	-0.0281855		0.0555167	-0.0503436		0.0555167	-0.0358075		0.0555167	-0.0903234
0.055725	-0.0264794		0.055725	-0.0498593		0.055725	-0.0370145		0.055725	-0.0900105
0.0559333	-0.0248849		0.0559333	-0.0471771		0.0559333	-0.0377446		0.0559333	-0.0917166
0.0561417	-0.0228733		0.0561417	-0.0428036		0.0561417	-0.0387505		0.0561417	-0.0936687
0.05635	-0.0200346		0.05635	-0.0374466		0.05635	-0.0400767		0.05635	-0.0967607
0.0565583	-0.017792		0.0565583	-0.0339299		0.0565583	-0.0395402		0.0565583	-0.0982285
0.0567667	-0.0167862		0.0567667	-0.0321493		0.0567667	-0.0392869		0.0567667	-0.0991151
0.056975	-0.0176802		0.056975	-0.0313744		0.056975	-0.0377744		0.056975	-0.0987947
0.0571833	-0.0176057		0.0571833	-0.0330657		0.0571833	-0.0354126		0.0571833	-0.0978336
0.0573917	-0.01771		0.0573917	-0.0355989		0.0573917	-0.0318736		0.0573917	-0.096865
0.0576	-0.0175238		0.0576	-0.038974		0.0576	-0.0281855		0.0576	-0.0955015
0.0578083	-0.0177324		0.0578083	-0.0428259		0.0578083	-0.0263229		0.0578083	-0.0947118
0.0580167	-0.0190884		0.0580167	-0.0460967		0.0580167	-0.0255778		0.0580167	-0.093706
0.058225	-0.0197366		0.058225	-0.0483319		0.058225	-0.0278875		0.058225	-0.0920966
0.0584333	-0.020735		0.0584333	-0.049375		0.0584333	-0.0316799		0.0584333	-0.0892058
0.0586417	-0.0214875		0.0586417	-0.0501648		0.0586417	-0.0361726		0.0586417	-0.0862554
0.05885	-0.0222772		0.05885	-0.0509918		0.05885	-0.0403672		0.05885	-0.0839904
0.0590583	-0.0224933		0.0590583	-0.0503063		0.0590583	-0.0421926		0.0590583	-0.0821725
0.0592667	-0.0218898		0.0592667	-0.0497699		0.0592667	-0.0417158		0.0592667	-0.0816807
0.059475	-0.0211447		0.059475	-0.0500157		0.059475	-0.0392646		0.059475	-0.082761
0.0596833	-0.020735		0.0596833	-0.0503361		0.0596833	-0.0345409		0.0596833	-0.0843629
0.0598917	-0.0196099		0.0598917	-0.0516027		0.0598917	-0.0294223		0.0598917	-0.0867695
0.0601	-0.0181869		0.0601	-0.0514314		0.0601	-0.025332		0.0601	-0.0883862
0.0603083	-0.017181		0.0603083	-0.050202		0.0603083	-0.0230744		0.0603083	-0.0888407
0.0605167	-0.0148341		0.0605167	-0.0473186		0.0605167	-0.0227094		0.0605167	-0.0889003
0.060725	-0.0125766		0.060725	-0.0441372		0.060725	-0.0233948		0.060725	-0.0881851
0.0609333	-0.0104532		0.0609333	-0.0420809		0.0609333	-0.0253692		0.0609333	-0.0882372
0.0611417	-0.00862777		0.0611417	-0.0412986		0.0611417	-0.0272617		0.0611417	-0.0885725
0.06135	-0.00843406		0.06135	-0.0431687		0.06135	-0.0279695		0.06135	-0.0899583
0.0615583	-0.00951439		0.0615583	-0.0467002		0.0615583	-0.0293404		0.0615583	-0.0924021
0.0617667	-0.012286		0.0617667	-0.0511482		0.0617667	-0.0312999		0.0617667	-0.0944734
0.061975	-0.0153482		0.061975	-0.0546947		0.061975	-0.0329912		0.061975	-0.0953153
0.0621833	-0.0192896		0.0621833	-0.0549182		0.0621833	-0.0360385		0.0621833	-0.0950024
0.0623917	-0.0238717		0.0623917	-0.0527799		0.0623917	-0.0388995		0.0623917	-0.0934973
0.0626	-0.0263304		0.0626	-0.0495985		0.0626	-0.0405312		0.0626	-0.0913218
0.0628083	-0.0279248		0.0628083	-0.0455379		0.0628083	-0.0416785		0.0628083	-0.0897348
0.0630167	-0.0288561		0.0630167	-0.0424907		0.0630167	-0.0423267		0.0630167	-0.0885725
0.063225	-0.0302866		0.063225	-0.0407472		0.063225	-0.0435263		0.063225	-0.0888556
0.0634333	-0.0318289		0.0634333	-0.0405386		0.0634333	-0.0441074		0.0634333	-0.0905693
0.0636417	-0.0324771		0.0636417	-0.0421926		0.0636417	-0.0447184		0.0636417	-0.0918657
0.06385	-0.0328645		0.06385	-0.0444651		0.06385	-0.0449643		0.06385	-0.0930429
0.0640583	-0.032112		0.0640583	-0.0459924		0.0640583	-0.0436828		0.0640583	-0.0934824
0.0642667	-0.0319332		0.0642667	-0.0470057		0.0642667	-0.0415593		0.0642667	-0.0923723
0.064475	-0.0309795		0.064475	-0.0482872		0.064475	-0.0391006		0.064475	-0.0912175
0.0646833	-0.0295714		0.0646833	-0.0495315		0.0646833	-0.0378042		0.0646833	-0.0888556
0.0648917	-0.0287667		0.0648917	-0.0500232		0.0648917	-0.0373945		0.0648917	-0.0866875
0.0651	-0.0276789		0.0651	-0.0494123		0.0651	-0.0388548		0.0651	-0.0844747
0.0653083	-0.0276342		0.0653083	-0.0477731		0.0653083	-0.0418946		0.0653083	-0.0818521
0.0655167	-0.0275075		0.0655167	-0.0445917		0.0655167	-0.0451133		0.0655167	-0.0810996
0.065725	-0.0266656		0.065725	-0.0406653		0.065725	-0.0469163		0.065725	-0.0808537
0.0659333	-0.0262484		0.0659333	-0.0364482		0.0659333	-0.0472069		0.0659333	-0.0824779
0.0661417	-0.0259876		0.0661417	-0.0321493		0.0661417	-0.0466481		0.0661417	-0.0848696
0.06635	-0.0257641		0.06635	-0.0303313		0.06635	-0.045076		0.06635	-0.0876114
0.0665583	-0.0263378		0.0665583	-0.0320077		0.0665583	-0.0441968		0.0665583	-0.0896752
0.0667667	-0.0269413		0.0667667	-0.0355169		0.0667667	-0.04448		0.0667667	-0.0912547
0.066975	-0.0269264		0.066975	-0.0402108		0.066975	-0.0455081		0.066975	-0.0933334
0.0671833	-0.0254363		0.0671833	-0.044249		0.0671833	-0.0457838		0.0671833	-0.0937209
0.0673917	-0.0230223		0.0673917	-0.0471696		0.0673917	-0.0454858		0.0673917	-0.095509
0.0676	-0.0198931		0.0676	-0.0487715		0.0676	-0.0447333		0.0676	-0.0957027
0.0678083	-0.0173226		0.0678083	-0.0494197		0.0678083	-0.0425428		0.0678083	-0.0957549
0.0680167	-0.0166744		0.0680167	-0.0508577		0.0680167	-0.0408143		0.0680167	-0.0958145
0.068225	-0.0180081		0.068225	-0.0509471		0.068225	-0.0388995		0.068225	-0.0935942
0.0684333	-0.0202134		0.0684333	-0.0518337		0.0684333	-0.0381991		0.0684333	-0.0927448
0.0686417	-0.0222996		0.0686417	-0.0523776		0.0686417	-0.0390038		0.0686417	-0.0911132
0.06885	-0.0243634		0.06885	-0.0514612		0.06885	-0.0394359		0.06885	-0.0910684
0.0690583	-0.0238195		0.0690583	-0.0503212		0.0690583	-0.0408739		0.0690583	-0.0922531
0.0692667	-0.0210553		0.0692667	-0.0472441		0.0692667	-0.0406876		0.0692667	-0.0929311
0.069475	-0.016652		0.069475	-0.0444055		0.069475	-0.040628		0.069475	-0.0960007
0.0696833	-0.0113398		0.0696833	-0.0423938		0.0696833	-0.0415221		0.0696833	-0.0979677
0.0698917	-0.00665337		0.0698917	-0.0419319		0.0698917	-0.0414848		0.0698917	-0.0991002
0.0701	-0.00406057		0.0701	-0.0426024		0.0701	-0.0426844		0.0701	-0.100285
0.0703083	-0.00358373		0.0703083	-0.0436604		0.0703083	-0.0431165		0.0703083	-0.100426
0.0705167	-0.00394136		0.0705167	-0.0451505		0.0705167	-0.0435561		0.0705167	-0.101686
0.070725	-0.00585616		0.070725	-0.0462532		0.070725	-0.044696		0.070725	-0.102259
0.0709333	-0.00808388		0.0709333	-0.0475198		0.0709333	-0.0455156		0.0709333	-0.102863
0.0711417	-0.00943989		0.0711417	-0.0482425		0.0711417	-0.0466853		0.0711417	-0.1036
0.07135	-0.0115111		0.07135	-0.0476688		0.07135	-0.0476539		0.07135	-0.103436
0.0715583	-0.0133961		0.0715583	-0.0463575		0.0715583	-0.0492483		0.0715583	-0.103593
0.0717667	-0.0143871		0.0717667	-0.0455081		0.0717667	-0.0511631		0.0717667	-0.102729
0.071975	-0.0156909		0.071975	-0.0446141		0.071975	-0.0526905		0.071975	-0.101328
0.0721833	-0.0167713		0.0721833	-0.0434667		0.0721833	-0.0528693		0.0721833	-0.100344
0.0723917	-0.0178441		0.0723917	-0.043273		0.0723917	-0.0515357		0.0723917	-0.0998899
0.0726	-0.0190958		0.0726	-0.0442639		0.0726	-0.0487939		0.0726	-0.0999421
0.0728083	-0.020504		0.0728083	-0.0458062		0.0728083	-0.0443682		0.0728083	-0.0999346
0.0730167	-0.0218526		0.0730167	-0.0478774		0.0730167	-0.0406578		0.0730167	-0.0996515
0.073225	-0.0221878		0.073225	-0.049457		0.073225	-0.0377148		0.073225	-0.0978634
0.0734333	-0.0210479		0.0734333	-0.0492036		0.0734333	-0.0355393		0.0734333	-0.0941604
0.0736417	-0.0187829		0.0736417	-0.0473931		0.0736417	-0.0368208		0.0736417	-0.0889078
0.07385	-0.0153333		0.07385	-0.0446886		0.07385	-0.0404045		0.07385	-0.0831932
0.0740583	-0.011757		0.0740583	-0.041388		0.0740583	-0.0453964		0.0740583	-0.0785217
0.0742667	-0.00931323		0.0742667	-0.0383183		0.0742667	-0.0508055		0.0742667	-0.0757277
0.074475	-0.00803918		0.074475	-0.037536		0.074475	-0.0542402		0.074475	-0.0741705
0.0746833	-0.00794977		0.0746833	-0.0383332		0.0746833	-0.0561625		0.0746833	-0.074476
0.0748917	-0.00885129		0.0748917	-0.0400469		0.0748917	-0.0558943		0.0748917	-0.0758469
0.0751	-0.0096634		0.0751	-0.042364		0.0751	-0.0542998		0.0751	-0.0773445
0.0753083	-0.00981987		0.0753083	-0.0455827		0.0753083	-0.0519678		0.0753083	-0.0783652
0.0755167	-0.00908971		0.0755167	-0.0478774		0.0755167	-0.0493303		0.0755167	-0.0783801
0.075725	-0.00766665		0.075725	-0.0485852		0.075725	-0.0481457		0.075725	-0.0794381
0.0759333	-0.00700355		0.0759333	-0.049375		0.0759333	-0.0494421		0.0759333	-0.0802428
0.0761417	-0.00846386		0.0761417	-0.048995		0.0761417	-0.0512302		0.0761417	-0.0813603
0.07635	-0.0107661		0.07635	-0.0486597		0.07635	-0.0525936		0.07635	-0.0823513
0.0765583	-0.0137463		0.0765583	-0.0481084		0.0765583	-0.0547767		0.0765583	-0.0836104
0.0767667	-0.0163987		0.0767667	-0.0477582		0.0767667	-0.0550598		0.0767667	-0.0865012
0.076975	-0.0164434		0.076975	-0.047721		0.076975	-0.0556558		0.076975	-0.0897273
0.0771833	-0.0152588		0.0771833	-0.0479147		0.0771833	-0.0557005		0.0771833	-0.0942424
0.0773917	-0.011757		0.0773917	-0.048995		0.0773917	-0.0544414		0.0773917	-0.0970811
0.0776	-0.00748038		0.0776	-0.0493005		0.0776	-0.0526011		0.0776	-0.0995398
0.0778083	-0.0038892		0.0778083	-0.0490323		0.0778083	-0.0497177		0.0778083	-0.101648
0.0780167	-0.0013262		0.0780167	-0.0479445		0.0780167	-0.0478998		0.0780167	-0.101
0.078225	-0.00182539		0.078225	-0.0460893		0.078225	-0.045985		0.078225	-0.0993162
0.0784333	-0.00467896		0.0784333	-0.0430942		0.0784333	-0.045374		0.0784333	-0.0968128
0.0786417	-0.00915676		0.0786417	-0.0396222		0.0786417	-0.0461787		0.0786417	-0.09498
0.07885	-0.0138506		0.07885	-0.0365898		0.07885	-0.047937		0.07885	-0.0939071
0.0790583	-0.0169128		0.0790583	-0.0348315		0.0790583	-0.0503734		0.0790583	-0.0934452
0.0792667	-0.0185147		0.0792667	-0.0360683		0.0792667	-0.0519976		0.0792667	-0.0936091
0.079475	-0.0189394		0.079475	-0.0385866		0.079475	-0.0529364		0.079475	-0.0940412
0.0796833	-0.0187829		0.0796833	-0.0416934		0.0796833	-0.0521839		0.0796833	-0.0942647
0.0798917	-0.0176951		0.0798917	-0.0462681		0.0798917	-0.0514835		0.0798917	-0.0948906
0.0801	-0.0160411		0.0801	-0.0499189		0.0801	-0.0520498		0.0801	-0.0947043
0.0803083	-0.0144765		0.0803083	-0.0527427		0.0803083	-0.0526309		0.0803083	-0.0927448
0.0805167	-0.0133365		0.0805167	-0.0539571		0.0805167	-0.0533611		0.0805167	-0.0912398
0.080725	-0.0134557		0.080725	-0.0532493		0.080725	-0.053294		0.080725	-0.0894517
0.0809333	-0.012964		0.0809333	-0.0532791		0.0809333	-0.0528768		0.0809333	-0.0882894
0.0811417	-0.0123382		0.0811417	-0.0523403		0.0811417	-0.0518635		0.0811417	-0.0871047
0.08135	-0.0117421		0.08135	-0.0520125		0.08135	-0.0510141		0.08135	-0.0867322
0.0815583	-0.0106245		0.0815583	-0.051327		0.0815583	-0.049971		0.0815583	-0.0884309
0.0817667	-0.0108853		0.0817667	-0.0493228		0.0817667	-0.0480488		0.0817667	-0.0902042
0.081975	-0.0111237		0.081975	-0.0469983		0.081975	-0.04711		0.081975	-0.0931621
0.0821833	-0.0100434		0.0821833	-0.0445172		0.0821833	-0.0468269		0.0821833	-0.0956804
0.0823917	-0.00873953		0.0823917	-0.0429153		0.0823917	-0.0475273		0.0823917	-0.097245
0.0826	-0.00666827		0.0826	-0.0408515		0.0826	-0.0487268		0.0826	-0.0974908
0.0828083	-0.00492483		0.0828083	-0.0407994		0.0828083	-0.0500754		0.0828083	-0.0969917
0.0830167	-0.0031814		0.0830167	-0.0422373		0.0830167	-0.0515431		0.0830167	-0.0962168
0.083225	-0.00109524		0.083225	-0.0452921		0.083225	-0.0523329		0.083225	-0.0945181
0.0834333	-0.00133365		0.0834333	-0.0477284		0.0834333	-0.0529066		0.0834333	-0.0926107
0.0836417	-0.00167638		0.0836417	-0.047639		0.0836417	-0.0531003		0.0836417	-0.090912
0.08385	-0.00289083		0.08385	-0.0472516		0.08385	-0.053294		0.08385	-0.0903308
0.0840583	-0.00490248		0.0840583	-0.0456497		0.0840583	-0.0534952		0.0840583	-0.0900701
0.0842667	-0.00535697		0.0842667	-0.0445247		0.0842667	-0.0543147		0.0842667	-0.0916719
0.084475	-0.00665337		0.084475	-0.044249		0.084475	-0.0558048		0.084475	-0.0943393
0.0846833	-0.0077635		0.0846833	-0.0449494		0.0846833	-0.0557825		0.0846833	-0.0971258
0.0848917	-0.00987202		0.0848917	-0.0463724		0.0848917	-0.0549704		0.0848917	-0.100069
0.0851	-0.0125319		0.0851	-0.0487864		0.0851	-0.0524744		0.0851	-0.102162
0.0853083	-0.0136122		0.0853083	-0.0507236		0.0853083	-0.0493377		0.0853083	-0.102945
0.0855167	-0.014089		0.0855167	-0.052318		0.0855167	-0.0475794		0.0855167	-0.101537
0.085725	-0.0117645		0.085725	-0.0516996		0.085725	-0.0466704		0.085725	-0.0981167
0.0859333	-0.00730902		0.0859333	-0.0487342		0.0859333	-0.0471398		0.0859333	-0.0942349
0.0861417	-0.00354648		0.0861417	-0.0464991		0.0861417	-0.0471845		0.0861417	-0.0904575
0.08635	-0.000469387		0.08635	-0.0428036		0.08635	-0.0459924		0.08635	-0.0883266
0.0865583	0.00164658		0.0865583	-0.0405014		0.0865583	-0.0436828		0.0865583	-0.0889972
0.0867667	0.00177324		0.0867667	-0.0393093		0.0867667	-0.0407398		0.0867667	-0.09045
0.086975	0.000923872		0.086975	-0.0397786		0.086975	-0.0377968		0.086975	-0.0932366
0.0871833	-0.000625849		0.0871833	-0.0418425		0.0871833	-0.036031		0.0871833	-0.095062
0.0873917	-0.00116229		0.0873917	-0.0439584		0.0873917	-0.0364557		0.0873917	-0.0966117
0.0876	-0.00134856		0.0876	-0.04711		0.0876	-0.0387132		0.0876	-0.0978112
0.0878083	-0.000745058		0.0878083	-0.0477657		0.0878083	-0.0421405		0.0878083	-0.097163
0.0880167	-1.49012e-05		0.0880167	-0.0471994		0.0880167	-0.0438616		0.0880167	-0.0961423
0.088225	-0.00108778		0.088225	-0.0460148		0.088225	-0.0443533		0.088225	-0.0936911
0.0884333	-0.00217557		0.0884333	-0.044249		0.0884333	-0.0442266		0.0884333	-0.092499
0.0886417	-0.00364333		0.0886417	-0.042662		0.0886417	-0.04334		0.0886417	-0.091508
0.08885	-0.00396371		0.08885	-0.0414327		0.08885	-0.0448823		0.08885	-0.0903383
0.0890583	-0.00461191		0.0890583	-0.04109		0.0890583	-0.0478551		0.0890583	-0.0901893
0.0892667	-0.00401586		0.0892667	-0.0407249		0.0892667	-0.0518635		0.0892667	-0.0903383
0.089475	-0.00175089		0.089475	-0.0407174		0.089475	-0.0562221		0.089475	-0.0921041
0.0896833	-0.000409782		0.0896833	-0.0404343		0.0896833	-0.0587404		0.0896833	-0.0942498
0.0898917	0.000916421		0.0898917	-0.0391379		0.0898917	-0.0608712		0.0898917	-0.0965446
0.0901	0.0012368		0.0901	-0.0385121		0.0901	-0.0606403		0.0901	-0.0977218
0.0903083	0.000700355		0.0903083	-0.0389218		0.0903083	-0.0594705		0.0903083	-0.0978932
0.0905167	0.000141561		0.0905167	-0.0401139		0.0905167	-0.059709		0.0905167	-0.0980496
0.090725	-0.000849366		0.090725	-0.0420287		0.090725	-0.0605509		0.090725	-0.0974759
0.0909333	-0.00184029		0.0909333	-0.0436604		0.0909333	-0.0612959		0.0909333	-0.0959039
0.0911417	-0.00272691		0.0911417	-0.0449643		0.0911417	-0.0612363		0.0911417	-0.0943616
0.09135	-0.00329316		0.09135	-0.0438839		0.09135	-0.0593662		0.09135	-0.0926256
0.0915583	-0.00297278		0.0915583	-0.041686		0.0915583	-0.0560805		0.0915583	-0.0903457
0.0917667	-0.00297278		0.0917667	-0.0378191		0.0917667	-0.0516623		0.0917667	-0.0886768
0.091975	-0.00268966		0.091975	-0.0330955		0.091975	-0.0464022		0.091975	-0.0876039
0.0921833	-0.00236928		0.0921833	-0.0304058		0.0921833	-0.0433847		0.0921833	-0.0877008
0.0923917	-0.00334531		0.0923917	-0.0300929		0.0923917	-0.0409111		0.0923917	-0.0881776
0.0926	-0.00392646		0.0926	-0.0322461		0.0926	-0.0413507		0.0926	-0.0893027
0.0928083	-0.00498444		0.0928083	-0.0352189		0.0928083	-0.0446588		0.0928083	-0.0902787
0.0930167	-0.00694394		0.0930167	-0.0385493		0.0930167	-0.0484735		0.0930167	-0.0912324
0.093225	-0.00791252		0.093225	-0.0394732		0.093225	-0.0539348		0.093225	-0.0926629
0.0934333	-0.00840425		0.0934333	-0.0384152		0.0934333	-0.0584126		0.0934333	-0.0944585
0.0936417	-0.00801682		0.0936417	-0.0367239		0.0936417	-0.0620708		0.0936417	-0.0970587
0.09385	-0.00737607		0.09385	-0.0345558		0.09385	-0.0642836		0.09385	-0.0994503
0.0940583	-0.00675768		0.0940583	-0.0323877		0.0940583	-0.0638738		0.0940583	-0.101164
0.0942667	-0.00484288		0.0942667	-0.0303984		0.0942667	-0.0629351		0.0942667	-0.101857
0.094475	-0.00323355		0.094475	-0.0297427		0.094475	-0.0611171		0.094475	-0.101253
0.0946833	-0.00137091		0.0946833	-0.030309		0.0946833	-0.0591427		0.0946833	-0.100262
0.0948917	0.000566244		0.0948917	-0.0318512		0.0948917	-0.0580326		0.0948917	-0.0993907
0.0951	0.00109524		0.0951	-0.0345856		0.0951	-0.0572056		0.0951	-0.0988171
0.0953083	0.0012815		0.0953083	-0.0367016		0.0953083	-0.058338		0.0953083	-0.0986457
0.0955167	0.000908971		0.0955167	-0.0374913		0.0955167	-0.0598952		0.0955167	-0.0990108
0.095725	-0.00012666		0.095725	-0.0379086		0.095725	-0.0609756		0.095725	-0.0995472
0.0959333	-0.00163168		0.0959333	-0.0373125		0.0959333	-0.0630245		0.0959333	-0.0986457
0.0961417	-0.0032708		0.0961417	-0.0346974		0.0961417	-0.0648722		0.0961417	-0.0969619
0.09635	-0.0044331		0.09635	-0.0305548		0.09635	-0.0654906		0.09635	-0.0950098
0.0965583	-0.0064671		0.0965583	-0.0272319		0.0965583	-0.0651255		0.0965583	-0.0947341
0.0967667	-0.00996888		0.0967667	-0.025101		0.0967667	-0.0651479		0.0967667	-0.0949055
0.096975	-0.0134856		0.096975	-0.0256151		0.096975	-0.0651628		0.096975	-0.0953078
0.0971833	-0.0157133		0.0971833	-0.0272915		0.0971833	-0.0658333		0.0971833	-0.0973046
0.0973917	-0.0155047		0.0973917	-0.029169		0.0973917	-0.0674054		0.0973917	-0.0970587
0.0976	-0.0148341		0.0976	-0.031434		0.0976	-0.068225		0.0976	-0.0972822
0.0978083	-0.0129044		0.0978083	-0.0325814		0.0978083	-0.0694692		0.0978083	-0.097163
0.0980167	-0.0100285		0.0980167	-0.0334829		0.0980167	-0.0688881		0.0980167	-0.0944808
0.098225	-0.00789762		0.098225	-0.0326335		0.098225	-0.0675023		0.098225	-0.0925735
0.0984333	-0.00599027		0.0984333	-0.0308678		0.0984333	-0.0643805		0.0984333	-0.0905618
0.0986417	-0.00589341		0.0986417	-0.0302568		0.0986417	-0.059925		0.0986417	-0.0887215
0.09885	-0.00672042		0.09885	-0.0303537		0.09885	-0.0582188		0.09885	-0.0876114
0.0990583	-0.00748038		0.0990583	-0.0312775		0.0990583	-0.0564605		0.0990583	-0.0856444
0.0992667	-0.00721961		0.0992667	-0.0325516		0.0992667	-0.0557303		0.0992667	-0.0843331
0.099475	-0.00629574		0.099475	-0.0338182		0.099475	-0.0554919		0.099475	-0.0840575
0.0996833	-0.00648946		0.0996833	-0.0346825		0.0996833	-0.0545382		0.0996833	-0.0838414
0.0998917	-0.00736117		0.0998917	-0.0337213		0.0998917	-0.0537112		0.0998917	-0.0861213
0.1001	-0.00842661		0.1001	-0.0318959		0.1001	-0.0519007		0.1001	-0.0881702
0.100308	-0.0101402		0.100308	-0.0305474		0.100308	-0.0497699		0.100308	-0.0895709
0.100517	-0.0111684		0.100517	-0.0287965		0.100517	-0.0479594		0.100517	-0.0918284
0.100725	-0.0111833		0.100725	-0.0290871		0.100725	-0.0465885		0.100725	-0.0921041
0.100933	-0.0102147		0.100933	-0.0293106		0.100933	-0.0466928		0.100933	-0.0913814
0.101142	-0.0077337		0.101142	-0.0286847		0.101142	-0.0464618		0.101142	-0.0897422
0.10135	-0.0045225		0.10135	-0.0288337		0.10135	-0.0461638		0.10135	-0.0868589
0.101558	-0.00231713		0.101558	-0.0275373		0.101558	-0.045985		0.101558	-0.0848472
0.101767	-0.00174344		0.101767	-0.026457		0.101767	-0.0462607		0.101767	-0.0837967
0.101975	-0.00308454		0.101975	-0.0241473		0.101975	-0.0481009		0.101975	-0.0829697
0.102183	-0.00467151		0.102183	-0.0225008		0.102183	-0.0500083		0.102183	-0.0822544
0.102392	-0.0057742		0.102392	-0.023596		0.102392	-0.0529662		0.102392	-0.0816658
0.1026	-0.00671297		0.1026	-0.0250414		0.1026	-0.0544786		0.1026	-0.081718
0.102808	-0.00624359		0.102808	-0.0277981		0.102808	-0.0552088		0.102808	-0.0829548
0.103017	-0.00729412		0.103017	-0.0305697		0.103017	-0.0549778		0.103017	-0.0830516
0.103225	-0.00905246		0.103225	-0.0331104		0.103225	-0.0525862		0.103225	-0.0826791
0.103433	-0.0102445		0.103433	-0.0352487		0.103433	-0.0497326		0.103433	-0.0829101
0.103642	-0.0122711		0.103642	-0.0359043		0.103642	-0.0460297		0.103642	-0.0831857
0.10385	-0.0127628		0.10385	-0.0343844		0.10385	-0.0433996		0.10385	-0.0845715
0.104058	-0.0125319		0.104058	-0.0302121		0.104058	-0.0420585		0.104058	-0.0854731
0.104267	-0.0104457		0.104267	-0.025399		0.104267	-0.0409186		0.104267	-0.085704
0.104475	-0.00523776		0.104475	-0.0191852		0.104475	-0.0410825		0.104475	-0.0852793
0.104683	-0.000149012		0.104683	-0.0140592		0.104683	-0.0419393		0.104683	-0.0850707
0.104892	0.00487268		0.104892	-0.0109449		0.104892	-0.0437722		0.104892	-0.0863522
0.1051	0.00848621		0.1051	-0.00996888		0.1051	-0.0475496		0.1051	-0.0878647
0.105308	0.00979751		0.105308	-0.0123456		0.105308	-0.0505671		0.105308	-0.0887811
0.105517	0.0102893		0.105517	-0.0162721		0.105517	-0.0541508		0.105517	-0.0905395
0.105725	0.00821054		0.105725	-0.0211671		0.105725	-0.0577196		0.105725	-0.0914261
0.105933	0.00503659		0.105933	-0.0249669		0.105933	-0.060074		0.105933	-0.0908524
0.106142	0.00140071		0.106142	-0.0270158		0.106142	-0.0616461		0.106142	-0.0899062
0.10635	-0.00263005		0.10635	-0.0275224		0.10635	-0.060983		0.10635	-0.0886172
0.106558	-0.00493228		0.106558	-0.0269786		0.106558	-0.0590086		0.106558	-0.0875518
0.106767	-0.00613928		0.106767	-0.0257269		0.106767	-0.0562593		0.106767	-0.0873208
0.106975	-0.00669807		0.106975	-0.0256598		0.106975	-0.0530034		0.106975	-0.0892729
0.107183	-0.00788271		0.107183	-0.0264049		0.107183	-0.0506341		0.107183	-0.0914782
0.107392	-0.00877678		0.107392	-0.0272617		0.107392	-0.0492334		0.107392	-0.0916496
0.1076	-0.00916421		0.1076	-0.0287443		0.1076	-0.0488907		0.1076	-0.0901893
0.107808	-0.00961125		0.107808	-0.0287965		0.107808	-0.0491962		0.107808	-0.0877678
0.108017	-0.0109673		0.108017	-0.0282153		0.108017	-0.049673		0.108017	-0.0847504
0.108225	-0.0121593		0.108225	-0.0273213		0.108225	-0.050135		0.108225	-0.0817329
0.108433	-0.0128075		0.108433	-0.0267848		0.108433	-0.0498667		0.108433	-0.0800639
0.108642	-0.0137165		0.108642	-0.0269562		0.108642	-0.0496805		0.108642	-0.0797883
0.10885	-0.0126734		0.10885	-0.0278726		0.10885	-0.0491142		0.10885	-0.0786334
0.109058	-0.0116229		0.109058	-0.028789		0.109058	-0.0486523		0.109058	-0.0786483
0.109267	-0.0104681		0.109267	-0.0294894		0.109267	-0.0476986		0.109267	-0.0784695
0.109475	-0.00865757		0.109475	-0.0293851		0.109475	-0.0461116		0.109475	-0.07765
0.109683	-0.00710785		0.109683	-0.0289828		0.109683	-0.0443831		0.109683	-0.0770763
0.109892	-0.00554323		0.109892	-0.0291467		0.109892	-0.0418276		0.109892	-0.0766143
0.1101	-0.00602007		0.1101	-0.0283942		0.1101	-0.0399202		0.1101	-0.0781566
0.110308	-0.00733882		0.110308	-0.0280365		0.110308	-0.0397265		0.110308	-0.0802428
0.110517	-0.00810623		0.110517	-0.0281483		0.110517	-0.0400618		0.110517	-0.0835508
0.110725	-0.00933558		0.110725	-0.028342		0.110725	-0.0408664		0.110725	-0.0868887
0.110933	-0.0103191		0.110933	-0.0291243		0.110933	-0.041537		0.110933	-0.089474
0.111142	-0.01169		0.111142	-0.0302866		0.111142	-0.0421554		0.111142	-0.0911877
0.11135	-0.012897		0.11135	-0.0316799		0.11135	-0.0427812		0.11135	-0.0926256
0.111558	-0.0133663		0.111558	-0.0334606		0.111558	-0.0426099		0.111558	-0.0922158
0.111767	-0.0129417		0.111767	-0.0359565		0.111767	-0.0431165		0.111767	-0.0895858
0.111975	-0.0120699		0.111975	-0.0384301		0.111975	-0.0431761		0.111975	-0.0851005
0.112183	-0.0114664		0.112183	-0.0394806		0.112183	-0.0432357		0.112183	-0.0793487
0.112392	-0.0104308		0.112392	-0.0392869		0.112392	-0.0437126		0.112392	-0.0756308
0.1126	-0.0108331		0.1126	-0.0383109		0.1126	-0.043869		0.1126	-0.0730455
0.112808	-0.0106841		0.112808	-0.0366271		0.112808	-0.0447109		0.112808	-0.0730231
0.113017	-0.0100732		0.113017	-0.0338107		0.113017	-0.0458285		0.113017	-0.0740364
0.113225	-0.0101104		0.113225	-0.0299513		0.113225	-0.0476241		0.113225	-0.075832
0.113433	-0.00907481		0.113433	-0.0265688		0.113433	-0.048928		0.113433	-0.0788197
0.113642	-0.00859052		0.113642	-0.0227317		0.113642	-0.0493526		0.113642	-0.0809282
0.11385	-0.00907481		0.11385	-0.020206		0.11385	-0.0489131		0.11385	-0.0825971
0.114058	-0.010483		0.114058	-0.0200346		0.114058	-0.0477061		0.114058	-0.0837371
0.114267	-0.0137612		0.114267	-0.0205934		0.114267	-0.0465289		0.114267	-0.0852644
0.114475	-0.0170395		0.114475	-0.0235066		0.114475	-0.04448		0.114475	-0.0883117
0.114683	-0.0191405		0.114683	-0.0267476		0.114683	-0.0426695		0.114683	-0.0918955
0.114892	-0.0196472		0.114892	-0.0300258		0.114892	-0.0410005		0.114892	-0.0946224
0.1151	-0.0173226		0.1151	-0.0312701		0.1151	-0.0400543		0.1151	-0.0967532
0.115308	-0.0145212		0.115308	-0.0310168		0.115308	-0.0392199		0.115308	-0.0969321
0.115517	-0.0129193		0.115517	-0.0303462		0.115517	-0.0381991		0.115517	-0.0966191
0.115725	-0.011988		0.115725	-0.028491		0.115725	-0.0366569		0.115725	-0.0962168
0.115933	-0.0128224		0.115933	-0.0277683		0.115933	-0.0350326		0.115933	-0.0936761
0.116142	-0.0147298		0.116142	-0.0274554		0.116142	-0.0331327		0.116142	-0.0896081
0.11635	-0.0159889		0.11635	-0.0284389		0.11635	-0.0314191		0.11635	-0.0842512
0.116558	-0.0175983		0.116558	-0.0292659		0.116558	-0.030078		0.116558	-0.0785068
0.116767	-0.0184923		0.116767	-0.0302419		0.116767	-0.0286996		0.116767	-0.0741482
0.116975	-0.0185072		0.116975	-0.0315607		0.116975	-0.0291243		0.116975	-0.0706315
0.117183	-0.0187308		0.117183	-0.0304729		0.117183	-0.0304207		0.117183	-0.0701249
0.117392	-0.0184402		0.117392	-0.0284314		0.117392	-0.0327602		0.117392	-0.0721738
0.1176	-0.0185221		0.1176	-0.0266954		0.1176	-0.034675		0.1176	-0.0739545
0.117808	-0.0184625		0.117808	-0.0250712		0.117808	-0.035733		0.117808	-0.0768974
0.118017	-0.0174567		0.118017	-0.0244379		0.118017	-0.0355095		0.118017	-0.0779852
0.118225	-0.0162199		0.118225	-0.0237972		0.118225	-0.0351667		0.118225	-0.078477
0.118433	-0.0146404		0.118433	-0.0240281		0.118433	-0.0347495		0.118433	-0.077866
0.118642	-0.0131428		0.118642	-0.0245869		0.118642	-0.0353754		0.118642	-0.0753701
0.11885	-0.0123084		0.11885	-0.0251979		0.11885	-0.0367239		0.11885	-0.0747517
0.119058	-0.0116006		0.119058	-0.0263676		0.119058	-0.0380874		0.119058	-0.0736713
0.119267	-0.010781		0.119267	-0.0261813		0.119267	-0.0415966		0.119267	-0.0741333
0.119475	-0.00984967		0.119475	-0.025034		0.119475	-0.0446215		0.119475	-0.0747293
0.119683	-0.00872463		0.119683	-0.0232756		0.119683	-0.0470728		0.119683	-0.0745207
0.119892	-0.00811368		0.119892	-0.0215471		0.119892	-0.0481009		0.119892	-0.0746772
0.1201	-0.00757724		0.1201	-0.0193045		0.1201	-0.0470281		0.1201	-0.0745058
0.120308	-0.00607967		0.120308	-0.0161156		0.120308	-0.0458658		0.120308	-0.0755489
0.120517	-0.00585616		0.120517	-0.0139251		0.120517	-0.043191		0.120517	-0.0755191
0.120725	-0.00519305		0.120725	-0.0129193		0.120725	-0.0405684		0.120725	-0.0746995
0.120933	-0.0050813		0.120933	-0.0130385		0.120933	-0.0386387		0.120933	-0.0744537
0.121142	-0.00681728		0.121142	-0.0142232		0.121142	-0.0360981		0.121142	-0.0753924
0.12135	-0.0083372		0.12135	-0.0164509		0.12135	-0.0351891		0.12135	-0.0778437
0.121558	-0.0119805		0.121558	-0.0187382		0.121558	-0.0349954		0.121558	-0.0811964
0.121767	-0.0140518		0.121767	-0.0216365		0.121767	-0.0361279		0.121767	-0.084132
0.121975	-0.0171885		0.121975	-0.0247136		0.121975	-0.0376701		0.121975	-0.0872612
0.122183	-0.0202879		0.122183	-0.0259727		0.122183	-0.0386387		0.122183	-0.0884384
0.122392	-0.021778		0.122392	-0.0259429		0.122392	-0.0405535		0.122392	-0.0883266
0.1226	-0.0239313		0.1226	-0.0238568		0.1226	-0.0416636		0.1226	-0.0874698
0.122808	-0.0231713		0.122808	-0.0227094		0.122808	-0.0409335		0.122808	-0.0847653
0.123017	-0.0219494		0.123017	-0.0211298		0.123017	-0.0397265		0.123017	-0.0835583
0.123225	-0.0188947		0.123225	-0.0199825		0.123225	-0.0385493		0.123225	-0.0812784
0.123433	-0.0149086		0.123433	-0.0209212		0.123433	-0.0373051		0.123433	-0.0794157
0.123642	-0.0109896		0.123642	-0.0227168		0.123642	-0.0366345		0.123642	-0.0771433
0.12385	-0.00684708		0.12385	-0.0259653		0.12385	-0.0365153		0.12385	-0.0736415
0.124058	-0.00520796		0.124058	-0.0280514		0.124058	-0.0356585		0.124058	-0.0716895
0.124267	-0.00430644		0.124267	-0.0285804		0.124267	-0.0346974		0.124267	-0.0699684
0.124475	-0.00473857		0.124475	-0.0266731		0.124475	-0.0343248		0.124475	-0.0716373
0.124683	-0.00625849		0.124683	-0.0243038		0.124683	-0.0350177		0.124683	-0.0748336
0.124892	-0.0064522		0.124892	-0.0234023		0.124892	-0.0354573		0.124892	-0.0786781
0.1251	-0.00672787		0.1251	-0.0237301		0.1251	-0.0361726		0.1251	-0.0833273
0.125308	-0.00724196		0.125308	-0.0250414		0.125308	-0.0380874		0.125308	-0.0851825
0.125517	-0.00765175		0.125517	-0.0268668		0.125517	-0.0388771		0.125517	-0.085786
0.125725	-0.00841171		0.125725	-0.0292957		0.125725	-0.0377074		0.125725	-0.0841096
0.125933	-0.0082925		0.125933	-0.0305623		0.125933	-0.0361279		0.125933	-0.0815392
0.126142	-0.00859052		0.126142	-0.0306517		0.126142	-0.0344142		0.126142	-0.0791773
0.12635	-0.00867248		0.12635	-0.0296086		0.12635	-0.0324696		0.12635	-0.0767708
0.126558	-0.00880659		0.126558	-0.0280216		0.126558	-0.0323281		0.126558	-0.0755414
0.126767	-0.00985712		0.126767	-0.0273585		0.126767	-0.0321046		0.126767	-0.0736192
0.126975	-0.0105277		0.126975	-0.0289232		0.126975	-0.0321865		0.126975	-0.0713319
0.127183	-0.0114813		0.127183	-0.0323355		0.127183	-0.0323504		0.127183	-0.0691861
0.127392	-0.0131205		0.127392	-0.0369698		0.127392	-0.0322685		0.127392	-0.0675321
0.1276	-0.0149906		0.1276	-0.0411943		0.1276	-0.0322014		0.1276	-0.0665784
0.127808	-0.0159144		0.127808	-0.0440851		0.127808	-0.0322983		0.127808	-0.067085
0.128017	-0.0158176		0.128017	-0.0464544		0.128017	-0.0329539		0.128017	-0.0685006
0.128225	-0.0138953		0.128225	-0.046216		0.128225	-0.0345781		0.128225	-0.0705868
0.128433	-0.0114888		0.128433	-0.0447407		0.128433	-0.0361949		0.128433	-0.0734702
0.128642	-0.00912696		0.128642	-0.0414848		0.128642	-0.0361949		0.128642	-0.0749826
0.12885	-0.00675023		0.12885	-0.0378639		0.12885	-0.0352189		0.12885	-0.0756383
0.129058	-0.00490993		0.129058	-0.035651		0.129058	-0.0325069		0.129058	-0.0754148
0.129267	-0.00400096		0.129267	-0.0348389		0.129267	-0.0287145		0.129267	-0.0742376
0.129475	-0.00657886		0.129475	-0.0360832		0.129475	-0.0246838		0.129475	-0.072293
0.129683	-0.0105053		0.129683	-0.0374839		0.129683	-0.0206903		0.129683	-0.0694022
0.129892	-0.014469		0.129892	-0.0384003		0.129892	-0.0188202		0.129892	-0.0667199
0.1301	-0.0178665		0.1301	-0.0385121		0.1301	-0.0188723		0.1301	-0.0645444
0.130308	-0.0186041		0.130308	-0.0374392		0.130308	-0.0198856		0.130308	-0.0623018
0.130517	-0.01809		0.130517	-0.035122		0.130517	-0.0230372		0.130517	-0.0614449
0.130725	-0.0163615		0.130725	-0.0326708		0.130725	-0.0257492		0.130725	-0.0625029
0.130933	-0.0151917		0.130933	-0.0305027		0.130933	-0.0281483		0.130933	-0.0638142
0.131142	-0.0135899		0.131142	-0.0295043		0.131142	-0.0301003		0.131142	-0.0668392
0.13135	-0.0122339		0.13135	-0.0295043		0.13135	-0.0312626		0.13135	-0.0700504
0.131558	-0.0131205		0.131558	-0.0299066		0.131558	-0.0317395		0.131558	-0.0720248
0.131767	-0.0134185		0.131767	-0.0300556		0.131767	-0.0305027		0.131767	-0.0745282
0.131975	-0.0130758		0.131975	-0.0287592		0.131975	-0.0291243		0.131975	-0.0755936
0.132183	-0.0109747		0.132183	-0.0268295		0.132183	-0.0279546		0.132183	-0.0752658
0.132392	-0.00819564		0.132392	-0.024505		0.132392	-0.0281334		0.132392	-0.0745654
0.1326	-0.00552088		0.1326	-0.0223294		0.1326	-0.0285879		0.1326	-0.072211
0.132808	-0.00366569		0.132808	-0.0216886		0.132808	-0.0302345		0.132808	-0.0715777
0.133017	-0.00523031		0.133017	-0.0218675		0.133017	-0.0326261		0.133017	-0.0708848
0.133225	-0.00791252		0.133225	-0.0228211		0.133225	-0.0340715		0.133225	-0.0699013
0.133433	-0.0113994		0.133433	-0.0247583		0.133433	-0.0358596		0.133433	-0.0707507
0.133642	-0.0156015		0.133642	-0.0260919		0.133642	-0.0354126		0.133642	-0.0709444
0.13385	-0.0187531		0.13385	-0.026308		0.13385	-0.0335798		0.13385	-0.0715181
0.134058	-0.0211596		0.134058	-0.0254735		0.134058	-0.0312254		0.134058	-0.0713691
0.134267	-0.0214651		0.134267	-0.0244677		0.134267	-0.0287518		0.134267	-0.0705793
0.134475	-0.0207722		0.134475	-0.0241026		0.134475	-0.0271946		0.134475	-0.0694618
0.134683	-0.0201687		0.134683	-0.0247657		0.134683	-0.0254437		0.134683	-0.0680387
0.134892	-0.0187531		0.134892	-0.0260994		0.134892	-0.025034		0.134892	-0.0662357
0.1351	-0.0187308		0.1351	-0.0282004		0.1351	-0.0246614		0.1351	-0.0638664
0.135308	-0.0182316		0.135308	-0.0304431		0.135308	-0.0248179		0.135308	-0.0609383
0.135517	-0.0172108		0.135517	-0.0324696		0.135517	-0.0245497		0.135517	-0.0584796
0.135725	-0.0165328		0.135725	-0.0348389		0.135725	-0.0241399		0.135725	-0.0571981
0.135933	-0.0153035		0.135933	-0.0359565		0.135933	-0.0244081		0.135933	-0.0566989
0.136142	-0.0146329		0.136142	-0.0366941		0.136142	-0.0237972		0.136142	-0.0579059
0.13635	-0.0123382		0.13635	-0.0368804		0.13635	-0.024341		0.13635	-0.0606924
0.136558	-0.0102818		0.136558	-0.0361875		0.136558	-0.0243187		0.136558	-0.0638366
0.136767	-0.00928342		0.136767	-0.0351816		0.136767	-0.0250936		0.136767	-0.0663698
0.136975	-0.00932813		0.136975	-0.0336096		0.136975	-0.0267103		0.136975	-0.0686944
0.137183	-0.0108108		0.137183	-0.0323504		0.137183	-0.0283793		0.137183	-0.0706762
0.137392	-0.0126436		0.137392	-0.0312179		0.137392	-0.0302196		0.137392	-0.0722557
0.1376	-0.0151619		0.1376	-0.0305474		0.1376	-0.030309		0.1376	-0.0737011
0.137808	-0.0168905		0.137808	-0.030905		0.137808	-0.029698		0.137808	-0.075236
0.138017	-0.0175908		0.138017	-0.0300109		0.138017	-0.0273883		0.138017	-0.0771731
0.138225	-0.0167564		0.138225	-0.0282377		0.138225	-0.0235811		0.138225	-0.0778139
0.138433	-0.0133887		0.138433	-0.0261962		0.138433	-0.0201613		0.138433	-0.0779107
0.138642	-0.0096038		0.138642	-0.0253543		0.138642	-0.0175387		0.138642	-0.0766516
0.13885	-0.00633299		0.13885	-0.026457		0.13885	-0.0165701		0.13885	-0.0747293
0.139058	-0.00365078		0.139058	-0.0285432		0.139058	-0.0165403		0.139058	-0.0730529
0.139267	-0.00206381		0.139267	-0.0315532		0.139267	-0.0170171		0.139267	-0.071004
0.139475	-0.000752509		0.139475	-0.0328422		0.139475	-0.0194162		0.139475	-0.071086
0.139683	-0.000149012		0.139683	-0.0339523		0.139683	-0.0215396		0.139683	-0.0706539
0.139892	0.0012815		0.139892	-0.0346154		0.139892	-0.0233501		0.139892	-0.0715256
0.1401	0.003241		0.1401	-0.0344366		0.1401	-0.0255555		0.1401	-0.0727102
0.140308	0.00468642		0.140308	-0.033088		0.140308	-0.0258237		0.140308	-0.0723898
0.140517	0.00601262		0.140517	-0.0308678		0.140517	-0.0257343		0.140517	-0.0716597
0.140725	0.00556558		0.140725	-0.028953		0.140725	-0.0248775		0.140725	-0.0702664
0.140933	0.0025332		0.140933	-0.0269264		0.140933	-0.0227243		0.140933	-0.0698045
0.141142	-0.00207871		0.141142	-0.0254139		0.141142	-0.0203922		0.141142	-0.0700057
0.14135	-0.00753999		0.14135	-0.0237599		0.14135	-0.0187382		0.14135	-0.0702068
0.141558	-0.0130087		0.141558	-0.02262		0.141558	-0.0190139		0.141558	-0.0713542
0.141767	-0.017181		0.141767	-0.0210255		0.141767	-0.0206977		0.141767	-0.0726357
0.141975	-0.0199601		0.141975	-0.0200719		0.141975	-0.0215471		0.141975	-0.0731945
0.142183	-0.0207275		0.142183	-0.0189766		0.142183	-0.0220239		0.142183	-0.0748858
0.142392	-0.019744		0.142392	-0.016652		0.142392	-0.0222847		0.142392	-0.0749901
0.1426	-0.0171959		0.1426	-0.0148341		0.1426	-0.0209957		0.1426	-0.0751019
0.142808	-0.0139996		0.142808	-0.0136644		0.142808	-0.0207648		0.142808	-0.0745654
0.143017	-0.0109449		0.143017	-0.0141039		0.143017	-0.019446		0.143017	-0.0724196
0.143225	-0.0082776		0.143225	-0.0166371		0.143225	-0.0182986		0.143225	-0.0699162
0.143433	-0.00627339		0.143433	-0.0198558		0.143433	-0.0172406		0.143433	-0.0664219
0.143642	-0.00511855		0.143642	-0.0233948		0.143642	-0.015907		0.143642	-0.0637397
0.14385	-0.00513345		0.14385	-0.026837		0.14385	-0.0153035		0.14385	-0.0620112
0.144058	-0.00679493		0.144058	-0.0300407		0.144058	-0.0132918		0.144058	-0.0612512
0.144267	-0.0105873		0.144267	-0.0344217		0.144267	-0.0122562		0.144267	-0.0610277
0.144475	-0.0142753		0.144475	-0.0378042		0.144475	-0.0114664		0.144475	-0.0617579
0.144683	-0.017941		0.144683	-0.0406206		0.144683	-0.0122786		0.144683	-0.0616834
0.144892	-0.0215918		0.144892	-0.0418723		0.144892	-0.0139475		0.144892	-0.0619441
0.1451	-0.0241399		0.1451	-0.0405684		0.1451	-0.015296		0.1451	-0.0624731
0.145308	-0.0252128		0.145308	-0.0378639		0.145308	-0.0174195		0.145308	-0.0635758
0.145517	-0.0250638		0.145517	-0.0336096		0.145517	-0.0192672		0.145517	-0.0663698
0.145725	-0.0240058		0.145725	-0.0297576		0.145725	-0.0215471		0.145725	-0.069052
0.145933	-0.021331		0.145933	-0.0256076		0.145933	-0.0235587		0.145933	-0.0722483
0.146142	-0.018388		0.146142	-0.0225157		0.146142	-0.0250116		0.146142	-0.0740439
0.14635	-0.0158474		0.14635	-0.0200421		0.14635	-0.0258088		0.14635	-0.0747815
0.146558	-0.0147223		0.146558	-0.0191256		0.146558	-0.0250861		0.146558	-0.0752881
0.146767	-0.0152066		0.146767	-0.0200197		0.146767	-0.0236481		0.146767	-0.0752211
0.146975	-0.0161529		0.146975	-0.0218004		0.146975	-0.0223145		0.146975	-0.075765
0.147183	-0.0173226		0.147183	-0.0253618		0.147183	-0.0199005		0.147183	-0.0772476
0.147392	-0.0180304		0.147392	-0.0274628		0.147392	-0.0173301		0.147392	-0.0791103
0.1476	-0.0176504		0.1476	-0.0288561		0.1476	-0.0156611		0.1476	-0.0799224
0.147808	-0.01546		0.147808	-0.0280887		0.147808	-0.0138879		0.147808	-0.0793338
0.148017	-0.0122562		0.148017	-0.0249296		0.148017	-0.0138283		0.148017	-0.0765622
0.148225	-0.0095889		0.148225	-0.0197589		0.148225	-0.0147		0.148225	-0.0722185
0.148433	-0.00922382		0.148433	-0.0132546		0.148433	-0.0158027		0.148433	-0.0682324
0.148642	-0.0115037		0.148642	-0.00946969		0.148642	-0.0172928		0.148642	-0.0633448
0.14885	-0.0158176		0.14885	-0.00873208		0.14885	-0.0175834		0.14885	-0.0596195
0.149058	-0.0192896		0.149058	-0.0104979		0.149058	-0.0176504		0.149058	-0.0575036
0.149267	-0.0208691		0.149267	-0.0140667		0.149267	-0.0167117		0.149267	-0.0571981
0.149475	-0.0222698		0.149475	-0.0185147		0.149475	-0.0137091		0.149475	-0.0594556
0.149683	-0.0223815		0.149683	-0.0223294		0.149683	-0.0106692		0.149683	-0.0613406
0.149892	-0.021331		0.149892	-0.0258312		0.149892	-0.00847876		0.149892	-0.0652522
0.1501	-0.0204518		0.1501	-0.0273287		0.1501	-0.00789016		0.1501	-0.0690147
0.150308	-0.0207275		0.150308	-0.0261366		0.150308	-0.0095889		0.150308	-0.0725165
0.150517	-0.0205562		0.150517	-0.023596		0.150517	-0.0122413		0.150517	-0.0771731
0.150725	-0.0194907		0.150725	-0.0202358		0.150725	-0.014998		0.150725	-0.0805855
0.150933	-0.018321		0.150933	-0.0181794		0.150933	-0.0168979		0.150933	-0.0824332
0.151142	-0.0180677		0.151142	-0.0165924		0.151142	-0.0166744		0.151142	-0.0838041
0.15135	-0.0198409		0.15135	-0.015907		0.15135	-0.0151843		0.15135	-0.0854284
0.151558	-0.0228211		0.151558	-0.0174716		0.151558	-0.0123903		0.151558	-0.0867024
0.151767	-0.0263751		0.151767	-0.020057		0.151767	-0.00931323		0.151767	-0.0880063
0.151975	-0.0292957		0.151975	-0.0231862		0.151975	-0.00831485		0.151975	-0.0879318
0.152183	-0.0305772		0.152183	-0.0259951		0.152183	-0.00870973		0.152183	-0.0882
0.152392	-0.0306666		0.152392	-0.0274256		0.152392	-0.0115111		0.152392	-0.0871792
0.1526	-0.0285208		0.1526	-0.0280142		0.1526	-0.0159293		0.1526	-0.0864193
0.152808	-0.0251755		0.152808	-0.0280142		0.152808	-0.0207648		0.152808	-0.0865757
0.153017	-0.0231043		0.153017	-0.0270382		0.153017	-0.0252277		0.153017	-0.0856221
0.153225	-0.0218898		0.153225	-0.0258386		0.153225	-0.027895		0.153225	-0.0851005
0.153433	-0.0216812		0.153433	-0.0243634		0.153433	-0.0286028		0.153433	-0.0848547
0.153642	-0.0205413		0.153642	-0.0221133		0.153642	-0.026226		0.153642	-0.0851005
0.15385	-0.0198632		0.15385	-0.020206		0.15385	-0.0222325		0.15385	-0.085555
0.154058	-0.019908		0.154058	-0.0181794		0.154058	-0.0184998		0.154058	-0.0857562
0.154267	-0.0192299		0.154267	-0.0163168		0.154267	-0.0162348		0.154267	-0.0859872
0.154475	-0.0194237		0.154475	-0.0153631		0.154475	-0.0146925		0.154475	-0.0870228
0.154683	-0.0180677		0.154683	-0.0135899		0.154683	-0.0143647		0.154683	-0.0880733
0.154892	-0.0168383		0.154892	-0.0132769		0.154892	-0.0151023		0.154892	-0.0893995
0.1551	-0.0163689		0.1551	-0.0140592		0.1551	-0.015609		0.1551	-0.0903308
0.155308	-0.0157878		0.155308	-0.0154376		0.155308	-0.0169724		0.155308	-0.0898093
0.155517	-0.0166073		0.155517	-0.0184402		0.155517	-0.0172332		0.155517	-0.0892952
0.155725	-0.0185296		0.155725	-0.019975		0.155725	-0.0153407		0.155725	-0.0872463
0.155933	-0.022471		0.155933	-0.0218153		0.155933	-0.011079		0.155933	-0.0841618
0.156142	-0.0276715		0.156142	-0.0233725		0.156142	-0.00547618		0.156142	-0.0815764
0.15635	-0.0324845		0.15635	-0.0242591		0.15635	-0.000327826		0.15635	-0.0796467
0.156558	-0.0362471		0.156558	-0.0255033		0.156558	0.00461191		0.156558	-0.0804812
0.156767	-0.0386909		0.156767	-0.0249296		0.156767	0.00762194		0.156767	-0.083141
0.156975	-0.0381544		0.156975	-0.024721		0.156975	0.00739843		0.156975	-0.0882372
0.157183	-0.035964		0.157183	-0.0247508		0.157183	0.00424683		0.157183	-0.0939369
0.157392	-0.0326559		0.157392	-0.0250861		0.157392	-0.00102818		0.157392	-0.0988021
0.1576	-0.0278354		0.1576	-0.0254586		0.1576	-0.00644475		0.1576	-0.103086
0.157808	-0.0240207		0.157808	-0.0248328		0.157808	-0.0100061		0.157808	-0.104122
0.158017	-0.0209883		0.158017	-0.0251755		0.158017	-0.0103191		0.158017	-0.103995
0.158225	-0.0194609		0.158225	-0.0263155		0.158225	-0.00937283		0.158225	-0.102498
0.158433	-0.0201836		0.158433	-0.0283495		0.158433	-0.00825524		0.158433	-0.101298
0.158642	-0.0220537		0.158642	-0.0301972		0.158642	-0.00821799		0.158642	-0.101142
0.15885	-0.024952		0.15885	-0.0319481		0.15885	-0.00984222		0.15885	-0.100203
0.159058	-0.0270903		0.159058	-0.0325218		0.159058	-0.0113994		0.159058	-0.101194
0.159267	-0.0287592		0.159267	-0.0326559		0.159267	-0.013791		0.159267	-0.101879
0.159475	-0.0302047		0.159475	-0.0327304		0.159475	-0.0148416		0.159475	-0.102118
0.159683	-0.0298768		0.159683	-0.0316128		0.159683	-0.0153407		0.159683	-0.10252
0.159892	-0.0293925		0.159892	-0.0302717		0.159892	-0.0139326		0.159892	-0.101954
0.1601	-0.0286922		0.1601	-0.0275373		0.1601	-0.0105277		0.1601	-0.1017
0.160308	-0.0285804		0.160308	-0.0251979		0.160308	-0.00685453		0.160308	-0.100099
0.160517	-0.0293106		0.160517	-0.0242144		0.160517	-0.00201166		0.160517	-0.0975132
0.160725	-0.0296831		0.160725	-0.0240132		0.160725	0.000923872		0.160725	-0.0939444
0.160933	-0.0307783		0.160933	-0.0257492		0.160933	0.00339001		0.160933	-0.0900254
0.161142	-0.0319332		0.161142	-0.0289008		0.161142	0.00529736		0.161142	-0.0888184
0.16135	-0.0327975		0.16135	-0.0318065		0.16135	0.00539422		0.16135	-0.0889003
0.161558	-0.0340715		0.161558	-0.0353158		0.161558	0.00424683		0.161558	-0.09045
0.161767	-0.034444		0.161767	-0.0364333		0.161767	0.00195205		0.161767	-0.0922382
0.161975	-0.0345856		0.161975	-0.0353009		0.161975	-0.000327826		0.161975	-0.09422
0.162183	-0.034824		0.162183	-0.0335127		0.162183	-0.00211596		0.162183	-0.0963882
0.162392	-0.0339597		0.162392	-0.0292286		0.162392	-0.00394136		0.162392	-0.0970364
0.1626	-0.0316948		0.1626	-0.0264719		0.1626	-0.00452995		0.1626	-0.0971854
0.162808	-0.0279397		0.162808	-0.0231713		0.162808	-0.0038594		0.162808	-0.0973269
0.163017	-0.0232235		0.163017	-0.0191852		0.163017	-0.00288337		0.163017	-0.0980124
0.163225	-0.0186786		0.163225	-0.0162497		0.163225	-0.000908971		0.163225	-0.100881
0.163433	-0.0152588		0.163433	-0.012286		0.163433	-0.000558794		0.163433	-0.10372
0.163642	-0.0127777		0.163642	-0.0105649		0.163642	-0.00139326		0.163642	-0.104979
0.16385	-0.0118688		0.16385	-0.00977516		0.16385	-0.00235438		0.16385	-0.105776
0.164058	-0.0129193		0.164058	-0.0103712		0.164058	-0.00382215		0.164058	-0.10471
0.164267	-0.014931		0.164267	-0.0124276		0.164267	-0.00493228		0.164267	-0.103563
0.164475	-0.0183955		0.164475	-0.0140294		0.164475	-0.00567734		0.164475	-0.101477
0.164683	-0.022009		0.164683	-0.0167415		0.164683	-0.00554323		0.164683	-0.0989437
0.164892	-0.024654		0.164892	-0.0197664		0.164892	-0.00458956		0.164892	-0.0971854
0.1651	-0.0267774		0.1651	-0.0230968		0.1651	-0.00285357		0.1651	-0.0951886
0.165308	-0.0278056		0.165308	-0.0264421		0.165308	-0.00166148		0.165308	-0.095062
0.165517	-0.0291765		0.165517	-0.029929		0.165517	0.000439584		0.165517	-0.0956282
0.165725	-0.0301152		0.165725	-0.0320822		0.165725	0.00233948		0.165725	-0.096865
0.165933	-0.0304952		0.165933	-0.0332072		0.165933	0.0045225		0.165933	-0.100054
0.166142	-0.0303164		0.166142	-0.0331178		0.166142	0.00689179		0.166142	-0.102729
0.16635	-0.0297502		0.16635	-0.0311583		0.16635	0.00658631		0.16635	-0.105403
0.166558	-0.0286475		0.166558	-0.0297204		0.166558	0.00673532		0.166558	-0.107244
0.166767	-0.0263676		0.166767	-0.0286624		0.166767	0.00505894		0.166767	-0.108436
0.166975	-0.0238419		0.166975	-0.0286177		0.166975	0.0025481		0.166975	-0.109166
0.167183	-0.0217184		0.167183	-0.0284165		0.167183	0.00168383		0.167183	-0.109293
0.167392	-0.0228956		0.167392	-0.026457		0.167392	0.000566244		0.167392	-0.110373
0.1676	-0.0266135		0.1676	-0.023894		0.1676	0.00171363		0.1676	-0.111356
0.167808	-0.0319928		0.167808	-0.0201017		0.167808	0.00281632		0.167808	-0.111982
0.168017	-0.0376999		0.168017	-0.016205		0.168017	0.00286102		0.168017	-0.112168
0.168225	-0.0414625		0.168225	-0.014089		0.168225	0.00370294		0.168225	-0.111483
0.168433	-0.0441521		0.168433	-0.0127554		0.168433	0.00344962		0.168433	-0.108495
0.168642	-0.0442863		0.168642	-0.0135079		0.168642	0.00480562		0.168642	-0.104636
0.16885	-0.0415668		0.16885	-0.0150427		0.16885	0.00590086		0.16885	-0.101022
0.169058	-0.037387		0.169058	-0.0157282		0.169058	0.00621378		0.169058	-0.0977665
0.169267	-0.0321791		0.169267	-0.016436		0.169267	0.00749528		0.169267	-0.0961199
0.169475	-0.0281408		0.169475	-0.0157803		0.169475	0.00663102		0.169475	-0.0950992
0.169683	-0.0252947		0.169683	-0.0155047		0.169683	0.00531226		0.169683	-0.0952929
0.169892	-0.0230744		0.169892	-0.0147521		0.169892	0.00265241		0.169892	-0.0957549
0.1701	-0.0231192		0.1701	-0.0142828		0.1701	0		0.1701	-0.0969693
0.170308	-0.0251681		0.170308	-0.014998		0.170308	-0.000700355		0.170308	-0.0998378
0.170517	-0.0284538		0.170517	-0.0158027		0.170517	-0.000961125		0.170517	-0.102162
0.170725	-0.0317022		0.170725	-0.0177026		0.170725	-0.000193715		0.170725	-0.105545
0.170933	-0.0333041		0.170933	-0.018701		0.170933	-0.000789762		0.170933	-0.109442
0.171142	-0.032708		0.171142	-0.0200793		0.171142	-0.00232458		0.171142	-0.113688
0.17135	-0.0300258		0.17135	-0.0218153		0.17135	-0.00410527		0.17135	-0.117108
0.171558	-0.0257045		0.171558	-0.0231266		0.171558	-0.00602752		0.171558	-0.118226
0.171767	-0.0213534		0.171767	-0.0251904		0.171767	-0.0083521		0.171767	-0.117853
0.171975	-0.0175908		0.171975	-0.0260994		0.171975	-0.0104755		0.171975	-0.11535
0.172183	-0.0156239		0.172183	-0.0260919		0.172183	-0.0100955		0.172183	-0.111669
0.172392	-0.0166073		0.172392	-0.0256449		0.172392	-0.00890344		0.172392	-0.108451
0.1726	-0.0188351		0.1726	-0.0249147		0.1726	-0.00688434		0.1726	-0.106111
0.172808	-0.0211075		0.172808	-0.0246987		0.172808	-0.00511855		0.172808	-0.105642
0.173017	-0.0247061		0.173017	-0.0240058		0.173017	-0.00352412		0.173017	-0.106156
0.173225	-0.027597		0.173225	-0.0242814		0.173225	-0.00172108		0.173225	-0.105999
0.173433	-0.0290498		0.173433	-0.0253394		0.173433	-0.0012368		0.173433	-0.10518
0.173642	-0.0296161		0.173642	-0.0260398		0.173642	-0.000566244		0.173642	-0.103459
0.17385	-0.0283644		0.17385	-0.0266135		0.17385	-0.00138581		0.17385	-0.101589
0.174058	-0.027895		0.174058	-0.0266135		0.174058	-0.00308454		0.174058	-0.100121
0.174267	-0.027068		0.174267	-0.0253171		0.174267	-0.00414997		0.174267	-0.0990257
0.174475	-0.0275671		0.174475	-0.0241473		0.174475	-0.00549853		0.174475	-0.0980571
0.174683	-0.0292808		0.174683	-0.0226051		0.174683	-0.00656396		0.174683	-0.0978857
0.174892	-0.0310019		0.174892	-0.0202507		0.174892	-0.00753254		0.174892	-0.0970215
0.1751	-0.0345409		0.1751	-0.0183061		0.1751	-0.00815839		0.1751	-0.0950545
0.175308	-0.0362694		0.175308	-0.0154302		0.175308	-0.00888854		0.175308	-0.0911281
0.175517	-0.0356957		0.175517	-0.0140741		0.175517	-0.0101104		0.175517	-0.0861213
0.175725	-0.0337511		0.175725	-0.0126585		0.175725	-0.0107139		0.175725	-0.0838116
0.175933	-0.0305176		0.175933	-0.0112802		0.175933	-0.0104234		0.175933	-0.0829697
0.176142	-0.027664		0.176142	-0.0115931		0.176142	-0.00921637		0.176142	-0.0839978
0.17635	-0.0255033		0.17635	-0.0116602		0.17635	-0.00730157		0.17635	-0.0859872
0.176558	-0.0248924		0.176558	-0.0130981		0.176558	-0.00472367		0.176558	-0.0880957
0.176767	-0.0266358		0.176767	-0.014469		0.176767	-0.00178069		0.176767	-0.0904128
0.176975	-0.0305846		0.176975	-0.0142232		0.176975	0.00138581		0.176975	-0.0914037
0.177183	-0.036113		0.177183	-0.014469		0.177183	0.00288337		0.177183	-0.0920147
0.177392	-0.0403821		0.177392	-0.0143424		0.177392	0.00273436		0.177392	-0.0914708
0.1776	-0.04296		0.1776	-0.0142455		0.1776	0.00204891		0.1776	-0.0912696
0.177808	-0.043951		0.177808	-0.014931		0.177808	0.000476837		0.177808	-0.0917837
0.178017	-0.0424609		0.178017	-0.0156611		0.178017	-0.000447035		0.178017	-0.0924394
0.178225	-0.0398457		0.178225	-0.0175387		0.178225	-0.00282377		0.178225	-0.0929907
0.178433	-0.0351891		0.178433	-0.0198856		0.178433	-0.00497699		0.178433	-0.0927076
0.178642	-0.0308827		0.178642	-0.0212267		0.178642	-0.00713766		0.178642	-0.0924841
0.17885	-0.0276044		0.17885	-0.0219569		0.17885	-0.00789762		0.17885	-0.0906661
0.179058	-0.025399		0.179058	-0.0210702		0.179058	-0.00762939		0.179058	-0.0888184
0.179267	-0.0251979		0.179267	-0.0194162		0.179267	-0.00873953		0.179267	-0.0871941
0.179475	-0.024721		0.179475	-0.0180006		0.179475	-0.00912696		0.179475	-0.0867844
0.179683	-0.0257194		0.179683	-0.0154674		0.179683	-0.0101253		0.179683	-0.0877976
0.179892	-0.0276044		0.179892	-0.0134632		0.179892	-0.0109449		0.179892	-0.0896156
0.1801	-0.030078		0.1801	-0.0108108		0.1801	-0.0120029		0.1801	-0.0929385
0.180308	-0.0335351		0.180308	-0.00897795		0.180308	-0.0126287		0.180308	-0.0944063
0.180517	-0.0361875		0.180517	-0.00785291		0.180517	-0.0129715		0.180517	-0.096418
0.180725	-0.0388771		0.180725	-0.00687689		0.180725	-0.0131801		0.180725	-0.0972375
0.180933	-0.0406429		0.180933	-0.00814348		0.180933	-0.012815		0.180933	-0.0962391
0.181142	-0.0413284		0.181142	-0.010103		0.181142	-0.0128299		0.181142	-0.0960827
0.18135	-0.0408664		0.18135	-0.0129864		0.18135	-0.0125095		0.18135	-0.0950396
0.181558	-0.0391006		0.181558	-0.0150278		0.181558	-0.0119954		0.181558	-0.0957251
0.181767	-0.0369474		0.181767	-0.0147596		0.181767	-0.0106096		0.181767	-0.096634
0.181975	-0.0338107		0.181975	-0.0136197		0.181975	-0.00812858		0.181975	-0.0975952
0.182183	-0.0310913		0.182183	-0.0110343		0.182183	-0.00532717		0.182183	-0.100136
0.182392	-0.0294521		0.182392	-0.00859797		0.182392	-0.00239909		0.182392	-0.100903
0.1826	-0.0283793		0.1826	-0.00752509		0.1826	-0.00105053		0.1826	-0.101276
0.182808	-0.0285208		0.182808	-0.00731647		0.182808	-0.0012815		0.182808	-0.101313
0.183017	-0.0285432		0.183017	-0.00956655		0.183017	-0.00339001		0.183017	-0.101089
0.183225	-0.0292659		0.183225	-0.0110492		0.183225	-0.0064671		0.183225	-0.101641
0.183433	-0.0312328		0.183433	-0.0113621		0.183433	-0.00837445		0.183433	-0.102773
0.183642	-0.0326559		0.183642	-0.0109375		0.183642	-0.00996888		0.183642	-0.103831
0.18385	-0.0351518		0.18385	-0.00842661		0.18385	-0.0100434		0.18385	-0.104003
0.184058	-0.0365451		0.184058	-0.00713021		0.184058	-0.00919402		0.184058	-0.103846
0.184267	-0.0379384		0.184267	-0.00589341		0.184267	-0.00783801		0.184267	-0.102602
0.184475	-0.0394955		0.184475	-0.00520796		0.184475	-0.00611693		0.184475	-0.101782
0.184683	-0.0391752		0.184683	-0.00531226		0.184683	-0.00489503		0.184683	-0.100225
0.184892	-0.0397488		0.184892	-0.0057295		0.184892	-0.00335276		0.184892	-0.0984296
0.1851	-0.0394359		0.1851	-0.00686198		0.1851	-0.00284612		0.1851	-0.0967085
0.185308	-0.0399053		0.185308	-0.00614673		0.185308	-0.00385195		0.185308	-0.0954717
0.185517	-0.041984		0.185517	-0.00426173		0.185517	-0.00523031		0.185517	-0.0943616
0.185725	-0.0419021		0.185725	-0.00271946		0.185725	-0.00744313		0.185725	-0.0925958
0.185933	-0.0418946		0.185933	-0.00247359		0.185933	-0.0106096		0.185933	-0.0912324
0.186142	-0.0400916		0.186142	-0.00227988		0.186142	-0.013262		0.186142	-0.0902042
0.18635	-0.0375286		0.18635	-0.00235438		0.18635	-0.0152439		0.18635	-0.0913218
0.186558	-0.0357628		0.186558	-0.00263005		0.186558	-0.0161007		0.186558	-0.0925586
0.186767	-0.0335127		0.186767	-0.00376254		0.186767	-0.0150055		0.186767	-0.0946745
0.186975	-0.034295		0.186975	-0.00672042		0.186975	-0.0126436		0.186975	-0.0972673
0.187183	-0.035651		0.187183	-0.00948459		0.187183	-0.0103489		0.187183	-0.0989214
0.187392	-0.0376478		0.187392	-0.0113547		0.187392	-0.00970066		0.187392	-0.100486
0.1876	-0.0393465		0.1876	-0.0118986		0.1876	-0.0095889		0.1876	-0.100076
0.187808	-0.0391528		0.187808	-0.0119507		0.187808	-0.00992417		0.187808	-0.0982508
0.188017	-0.0381023		0.188017	-0.0117645		0.188017	-0.0112727		0.188017	-0.0960827
0.188225	-0.036329		0.188225	-0.0104159		0.188225	-0.0117943		0.188225	-0.0944063
0.188433	-0.0353232		0.188433	-0.00859797		0.188433	-0.0114962		0.188433	-0.0938997
0.188642	-0.034593		0.188642	-0.00659376		0.188642	-0.00978261		0.188642	-0.0938475
0.18885	-0.0336692		0.18885	-0.00458956		0.18885	-0.00746548		0.18885	-0.094384
0.189058	-0.0328422		0.189058	-0.00333041		0.189058	-0.00568479		0.189058	-0.096567
0.189267	-0.0320747		0.189267	-0.00299513		0.189267	-0.00496954		0.189267	-0.0984743
0.189475	-0.0315234		0.189475	-0.00380725		0.189475	-0.0063628		0.189475	-0.0991672
0.189683	-0.0316799		0.189683	-0.00562519		0.189683	-0.0083223		0.189683	-0.0988543
0.189892	-0.0323057		0.189892	-0.00941008		0.189892	-0.0105724		0.189892	-0.0970811
0.1901	-0.0333637		0.1901	-0.0143573		0.1901	-0.0121966		0.1901	-0.0953674
0.190308	-0.0343025		0.190308	-0.0187606		0.190308	-0.0121742		0.190308	-0.0941455
0.190517	-0.035435		0.190517	-0.0212714		0.190517	-0.0102967		0.190517	-0.0934601
0.190725	-0.0367984		0.190725	-0.0218451		0.190725	-0.00716746		0.190725	-0.0923127
0.190933	-0.0363067		0.190933	-0.0201389		0.190933	-0.00388175		0.190933	-0.0913963
0.191142	-0.0346974		0.191142	-0.0176504		0.191142	-0.00204891		0.191142	-0.0906885
0.19135	-0.0331476		0.19135	-0.0162125		0.19135	-0.00239909		0.19135	-0.0905544
0.191558	-0.0317916		0.191558	-0.0152141		0.191558	-0.00391155		0.191558	-0.0912845
0.191767	-0.0321791		0.191767	-0.0148192		0.191767	-0.00660121		0.191767	-0.0921786
0.191975	-0.0341162		0.191975	-0.0146404		0.191975	-0.00962615		0.191975	-0.0944361
0.192183	-0.0369027		0.192183	-0.0146776		0.192183	-0.0121966		0.192183	-0.0960827
0.192392	-0.0403747		0.192392	-0.0135154		0.192392	-0.0135973		0.192392	-0.0983477
0.1926	-0.0439882		0.1926	-0.0103265		0.1926	-0.0148267		0.1926	-0.10062
0.192808	-0.046812		0.192808	-0.00691414		0.192808	-0.0159815		0.192808	-0.100628
0.193017	-0.0484064		0.193017	-0.00506639		0.193017	-0.0176132		0.193017	-0.100337
0.193225	-0.0488162		0.193225	-0.00502914		0.193225	-0.0206605		0.193225	-0.0979304
0.193433	-0.0477955		0.193433	-0.00695139		0.193433	-0.0235885		0.193433	-0.0956357
0.193642	-0.0462532		0.193642	-0.00973791		0.193642	-0.0251532		0.193642	-0.094153
0.19385	-0.0455603		0.19385	-0.0130236		0.19385	-0.0259355		0.19385	-0.0923276
0.194058	-0.0458658		0.194058	-0.0152513		0.194058	-0.0248402		0.194058	-0.0919923
0.194267	-0.0459924		0.194267	-0.0165701		0.194267	-0.0231415		0.194267	-0.0920966
0.194475	-0.0456572		0.194475	-0.0163242		0.194475	-0.0212938		0.194475	-0.0928938
0.194683	-0.0458136		0.194683	-0.0140071		0.194683	-0.0194833		0.194683	-0.0946
0.194892	-0.046052		0.194892	-0.0115484		0.194892	-0.0193715		0.194892	-0.0957623
0.1951	-0.0455901		0.1951	-0.00872463		0.1951	-0.0187978		0.1951	-0.0958666
0.195308	-0.0447705		0.195308	-0.00649691		0.195308	-0.0204071		0.195308	-0.0953302
0.195517	-0.0432059		0.195517	-0.0038892		0.195517	-0.0212491		0.195517	-0.0929907
0.195725	-0.0404418		0.195725	-0.00131875		0.195725	-0.0196993		0.195725	-0.0903755
0.195933	-0.0383332		0.195933	0.000759959		0.195933	-0.0169128		0.195933	-0.0876188
0.196142	-0.0368133		0.196142	0.00138581		0.196142	-0.0123307		0.196142	-0.0849962
0.19635	-0.0358149		0.19635	7.45058e-05		0.19635	-0.00842661		0.19635	-0.0841022
0.196558	-0.0359043		0.196558	-0.00329316		0.196558	-0.00414997		0.196558	-0.082776
0.196767	-0.0370592		0.196767	-0.00813603		0.196767	-0.00113249		0.196767	-0.0821799
0.196975	-0.0393391		0.196975	-0.0124201		0.196975	-0.000178814		0.196975	-0.0822991
0.197183	-0.0412017		0.197183	-0.0159144		0.197183	-0.000990927		0.197183	-0.0822097
0.197392	-0.0423193		0.197392	-0.0172928		0.197392	-0.00348687		0.197392	-0.0825822
0.1976	-0.0427663		0.1976	-0.0175685		0.1976	-0.00651926		0.1976	-0.0826493
0.197808	-0.0431091		0.197808	-0.0154823		0.197808	-0.00945479		0.197808	-0.0837818
0.198017	-0.0435635		0.198017	-0.0120476		0.198017	-0.0110418		0.198017	-0.0854284
0.198225	-0.0440106		0.198225	-0.00882149		0.198225	-0.012517		0.198225	-0.0877231
0.198433	-0.0445321		0.198433	-0.00648946		0.198433	-0.0140071		0.198433	-0.0900403
0.198642	-0.0444725		0.198642	-0.00587851		0.198642	-0.0144467		0.198642	-0.0917092
0.19885	-0.0430048		0.19885	-0.00487268		0.19885	-0.0153854		0.19885	-0.0935122
0.199058	-0.0408962		0.199058	-0.00420958		0.199058	-0.0145584		0.199058	-0.0948384
0.199267	-0.0394583		0.199267	-0.00283867		0.199267	-0.0132397		0.199267	-0.0964701
0.199475	-0.0381917		0.199475	-0.00195205		0.199475	-0.0118911		0.199475	-0.0961348
0.199683	-0.0378489		0.199683	-0.0013411		0.199683	-0.0101998		0.199683	-0.0941008
0.199892	-0.0392348		0.199892	-0.000327826		0.199892	-0.0107363		0.199892	-0.092037
0.2001	-0.041835		0.2001	0.00012666		0.2001	-0.0109896		0.2001	-0.0901967
0.200308	-0.0450984		0.200308	0.000506639		0.200308	-0.0129417		0.200308	-0.0892356
0.200517	-0.0483692		0.200517	0.000350177		0.200517	-0.0149384		0.200517	-0.0901818
0.200725	-0.0509247		0.200725	-0.000163913		0.200725	-0.01809		0.200725	-0.0928491
0.200933	-0.0516102		0.200933	0.00025332		0.200933	-0.0224486		0.200933	-0.0955239
0.201142	-0.0515059		0.201142	0.00151992		0.201142	-0.0258982		0.201142	-0.0981018
0.20135	-0.0500306		0.20135	0.00237674		0.20135	-0.0289679		0.20135	-0.0988841
0.201558	-0.0479594		0.201558	0.00263005		0.201558	-0.0306591		0.201558	-0.0987276
0.201767	-0.0444874		0.201767	0.00222772		0.201767	-0.0316948		0.201767	-0.0972226
0.201975	-0.0410974		0.201975	0.00159442		0.201975	-0.0305399		0.201975	-0.0956878
0.202183	-0.0393242		0.202183	-0.00025332		0.202183	-0.0283048		0.202183	-0.096038
0.202392	-0.036709		0.202392	-0.00345707		0.202392	-0.0254586		0.202392	-0.0959709
0.2026	-0.03618		0.2026	-0.0064224		0.2026	-0.022456		0.2026	-0.0972673
0.202808	-0.0354499		0.202808	-0.00846386		0.202808	-0.0206903		0.202808	-0.0987127
0.203017	-0.0349507		0.203017	-0.00943989		0.203017	-0.0202283		0.203017	-0.099428
0.203225	-0.0359342		0.203225	-0.00914931		0.203225	-0.0197291		0.203225	-0.0999495
0.203433	-0.0366569		0.203433	-0.00887364		0.203433	-0.0183657		0.203433	-0.0994503
0.203642	-0.0396892		0.203642	-0.00986457		0.203642	-0.0160709		0.203642	-0.0992864
0.20385	-0.0417084		0.20385	-0.0108257		0.20385	-0.013113		0.20385	-0.0993386
0.204058	-0.0436381		0.204058	-0.0136271		0.204058	-0.00988692		0.204058	-0.0993386
0.204267	-0.0454932		0.204267	-0.0163913		0.204267	-0.00757724		0.204267	-0.0998974
0.204475	-0.0443682		0.204475	-0.0187382		0.204475	-0.00682473		0.204475	-0.0998452
0.204683	-0.0433102		0.204683	-0.0216141		0.204683	-0.00866503		0.204683	-0.0991896
0.204892	-0.0417754		0.204892	-0.0210404		0.204892	-0.0125915		0.204892	-0.09913
0.2051	-0.0409856		0.2051	-0.019975		0.2051	-0.0170395		0.2051	-0.098899
0.205308	-0.0414252		0.205308	-0.017941		0.205308	-0.021711		0.205308	-0.0984371
0.205517	-0.0426993		0.205517	-0.0151768		0.205517	-0.0243485		0.205517	-0.0970066
0.205725	-0.0441968		0.205725	-0.013642		0.205725	-0.0260323		0.205725	-0.0941157
0.205933	-0.0450537		0.205933	-0.0117049		0.205933	-0.0264645		0.205933	-0.0903457
0.206142	-0.0453442		0.206142	-0.0100508		0.206142	-0.0248626		0.206142	-0.0859797
0.20635	-0.0446215		0.20635	-0.00853837		0.20635	-0.0232011		0.20635	-0.0819638
0.206558	-0.0425577		0.206558	-0.00568479		0.206558	-0.0204518		0.206558	-0.0795648
0.206767	-0.0392199		0.206767	-0.00239909		0.206767	-0.0184551		0.206767	-0.0787899
0.206975	-0.0368655		0.206975	1.49012e-05		0.206975	-0.0170767		0.206975	-0.0798702
0.207183	-0.0349507		0.207183	0.0025332		0.207183	-0.0149459		0.207183	-0.0827387
0.207392	-0.0336543		0.207392	0.00353158		0.207392	-0.0139251		0.207392	-0.0856966
0.2076	-0.0328198		0.2076	0.00243634		0.2076	-0.0127479		0.2076	-0.0883788
0.207808	-0.0312105		0.207808	0.00013411		0.207808	-0.011839		0.207808	-0.0894219
0.208017	-0.0299439		0.208017	-0.00428408		0.208017	-0.0116378		0.208017	-0.0886247
0.208225	-0.02902		0.208225	-0.00872463		0.208225	-0.0103265		0.208225	-0.08706
0.208433	-0.0285208		0.208433	-0.0124872		0.208433	-0.00987202		0.208433	-0.0847578
0.208642	-0.0286922		0.208642	-0.0156909		0.208642	-0.0106096		0.208642	-0.0833049
0.20885	-0.0289977		0.20885	-0.0165999		0.20885	-0.0107884		0.20885	-0.0829771
0.209058	-0.0310093		0.209058	-0.0165254		0.209058	-0.0114068		0.209058	-0.0840202
0.209267	-0.0340119		0.209267	-0.0157282		0.209267	-0.011377		0.209267	-0.0858381
0.209475	-0.0371411		0.209475	-0.0128299		0.209475	-0.0121593		0.209475	-0.0882149
0.209683	-0.040859		0.209683	-0.00928342		0.209683	-0.0139773		0.209683	-0.0909045
0.209892	-0.0425354		0.209892	-0.00537932		0.209892	-0.0154153		0.209892	-0.0908747
0.2101	-0.0435263		0.2101	-0.00166893		0.2101	-0.0183582		0.2101	-0.0901595
0.210308	-0.0437647		0.210308	0.000104308		0.210308	-0.0207201		0.210308	-0.0880063
0.210517	-0.0427514		0.210517	0.000678003		0.210517	-0.0227541		0.210517	-0.0868961
0.210725	-0.0422448		0.210725	-0.000119209		0.210725	-0.0243187		0.210725	-0.0872239
0.210933	-0.0407174		0.210933	-0.00125915		0.210933	-0.0245273		0.210933	-0.0873953
0.211142	-0.0398308		0.211142	-0.00236183		0.211142	-0.0237301		0.211142	-0.0898018
0.21135	-0.0398904		0.21135	-0.00336766		0.21135	-0.0221133		0.21135	-0.0910312
0.211558	-0.0402853		0.211558	-0.00309199		0.211558	-0.021711		0.211558	-0.0926703
0.211767	-0.0401363		0.211767	-0.00206381		0.211767	-0.0211149		0.211767	-0.0933856
0.211975	-0.0392571		0.211975	-0.00170618		0.211975	-0.0209063		0.211975	-0.0925735
0.212183	-0.0378117		0.212183	-0.00268221		0.212183	-0.020735		0.212183	-0.0911281
0.212392	-0.035964		0.212392	-0.00404567		0.212392	-0.0202507		0.212392	-0.0889748
0.2126	-0.0352189		0.2126	-0.00538677		0.2126	-0.0206977		0.2126	-0.0870898
0.212808	-0.0346005		0.212808	-0.00628084		0.212808	-0.0213012		0.212808	-0.0850707
0.213017	-0.0346676		0.213017	-0.00562519		0.213017	-0.022836		0.213017	-0.0832975
0.213225	-0.033915		0.213225	-0.00427663		0.213225	-0.0244603		0.213225	-0.0826269
0.213433	-0.0330508		0.213433	-0.00375509		0.213433	-0.0256449		0.213433	-0.0839829
0.213642	-0.0326112		0.213642	-0.00364333		0.213642	-0.0263005		0.213642	-0.0871867
0.21385	-0.0317916		0.21385	-0.00389665		0.21385	-0.0256225		0.21385	-0.0910237
0.214058	-0.0315905		0.214058	-0.00528246		0.214058	-0.0243336		0.214058	-0.0932813
0.214267	-0.0327006		0.214267	-0.00697374		0.214267	-0.0230968		0.214267	-0.0948459
0.214475	-0.0349209		0.214475	-0.00775605		0.214475	-0.0221282		0.214475	-0.0946075
0.214683	-0.0375137		0.214683	-0.00723451		0.214683	-0.0209436		0.214683	-0.0937954
0.214892	-0.0399724		0.214892	-0.00610948		0.214892	-0.019826		0.214892	-0.0934005
0.2151	-0.0407249		0.2151	-0.00482053		0.2151	-0.0185147		0.2151	-0.0930801
0.215308	-0.0405833		0.215308	-0.00300258		0.215308	-0.016652		0.215308	-0.0930801
0.215517	-0.038214		0.215517	-0.000305474		0.215517	-0.0152513		0.215517	-0.0927374
0.215725	-0.0357628		0.215725	0.0032112		0.215725	-0.0138804		0.215725	-0.0915602
0.215933	-0.0328347		0.215933	0.0077635		0.215933	-0.0128821		0.215933	-0.08858
0.216142	-0.0286251		0.216142	0.0128672		0.216142	-0.0128075		0.216142	-0.0846162
0.21635	-0.0250116		0.21635	0.016883		0.21635	-0.0132993		0.21635	-0.08028
0.216558	-0.0219494		0.216558	0.0185668		0.216558	-0.0143126		0.216558	-0.0779778
0.216767	-0.0213012		0.216767	0.0172481		0.216767	-0.014931		0.216767	-0.0777915
0.216975	-0.0214055		0.216975	0.0128746		0.216975	-0.0150949		0.216975	-0.0798702
0.217183	-0.0231564		0.217183	0.00655651		0.217183	-0.0156611		0.217183	-0.0839457
0.217392	-0.0260398		0.217392	0.000320375		0.217392	-0.0168234		0.217392	-0.0876784
0.2176	-0.0287369		0.2176	-0.00444055		0.2176	-0.0188723		0.2176	-0.0914633
0.217808	-0.0306517		0.217808	-0.00499934		0.217808	-0.0218675		0.217808	-0.0947416
0.218017	-0.0307038		0.218017	-0.00379235		0.218017	-0.0250638		0.218017	-0.0970885
0.218225	-0.0299737		0.218225	-0.000521541		0.218225	-0.0274777		0.218225	-0.0994354
0.218433	-0.0289381		0.218433	0.00386685		0.218433	-0.0301972		0.218433	-0.101738
0.218642	-0.0290275		0.218642	0.005804		0.218642	-0.0328645		0.218642	-0.102833
0.21885	-0.0303984		0.21885	0.00724196		0.21885	-0.0343025		0.21885	-0.102796
0.219058	-0.0317395		0.219058	0.00672787		0.219058	-0.034228		0.219058	-0.101961
0.219267	-0.0336617		0.219267	0.00647455		0.219267	-0.0326037		0.219267	-0.0991672
0.219475	-0.0353754		0.219475	0.00602007		0.219475	-0.0310913		0.219475	-0.0957623
0.219683	-0.0355318		0.219683	0.00548363		0.219683	-0.0290722		0.219683	-0.0923723
0.219892	-0.0358		0.219892	0.00547618		0.219892	-0.0273958		0.219892	-0.0895411
0.2201	-0.0335872		0.2201	0.00429899		0.2201	-0.0257418		0.2201	-0.0891387
0.220308	-0.0310913		0.220308	0.00219047		0.220308	-0.0235289		0.220308	-0.0911728
0.220517	-0.0294		0.220517	-0.000953674		0.220517	-0.0222325		0.220517	-0.0950992
0.220725	-0.027284		0.220725	-0.00435114		0.220725	-0.0220239		0.220725	-0.0993535
0.220933	-0.0273213		0.220933	-0.00746548		0.220933	-0.0222698		0.220933	-0.102624
0.221142	-0.0274926		0.221142	-0.00816584		0.221142	-0.0227019		0.221142	-0.104554
0.22135	-0.0288785		0.22135	-0.0064075		0.22135	-0.0240654		0.22135	-0.103608
0.221558	-0.0300929		0.221558	-0.00286102		0.221558	-0.0257194		0.221558	-0.100508
0.221767	-0.0303686		0.221767	0.000439584		0.221767	-0.027135		0.221767	-0.0974014
0.221975	-0.0291392		0.221975	0.0025779		0.221975	-0.0278279		0.221975	-0.0957847
0.222183	-0.0258461		0.222183	0.00302494		0.222183	-0.0275448		0.222183	-0.0957921
0.222392	-0.0223964		0.222392	0.00164658		0.222392	-0.0249818		0.222392	-0.096865
0.2226	-0.0190884		0.2226	-0.000856817		0.2226	-0.0212416		0.2226	-0.0988245
0.222808	-0.0178739		0.222808	-0.00374764		0.222808	-0.0182763		0.222808	-0.0985488
0.223017	-0.0173151		0.223017	-0.00592321		0.223017	-0.0157058		0.223017	-0.096947
0.223225	-0.0187084		0.223225	-0.00745058		0.223225	-0.0150055		0.223225	-0.0937805
0.223433	-0.020355		0.223433	-0.0070408		0.223433	-0.0152588		0.223433	-0.0895783
0.223642	-0.0203848		0.223642	-0.00599027		0.223642	-0.0162721		0.223642	-0.0862852
0.22385	-0.0207275		0.22385	-0.00593066		0.22385	-0.016734		0.22385	-0.0831112
0.224058	-0.0198483		0.224058	-0.00756979		0.224058	-0.0177622		0.224058	-0.0828207
0.224267	-0.0181645		0.224267	-0.0089258		0.224267	-0.0197142		0.224267	-0.0834689
0.224475	-0.017494		0.224475	-0.00929087		0.224475	-0.0197738		0.224475	-0.0848845
0.224683	-0.0180602		0.224683	-0.00805408		0.224683	-0.0200048		0.224683	-0.0880435
0.224892	-0.0194982		0.224892	-0.00520796		0.224892	-0.0189766		0.224892	-0.0898689
0.2251	-0.0221878		0.2251	-0.0018999		0.2251	-0.0180155		0.2251	-0.0908002
0.225308	-0.0255406		0.225308	0.00204891		0.225308	-0.0171214		0.225308	-0.091143
0.225517	-0.0295267		0.225517	0.00465661		0.225517	-0.0167117		0.225517	-0.09083
0.225725	-0.0318363		0.225725	0.00722706		0.225725	-0.0171438		0.225725	-0.0912398
0.225933	-0.0325665		0.225933	0.00869483		0.225933	-0.0168979		0.225933	-0.0909641
0.226142	-0.0322089		0.226142	0.00749528		0.226142	-0.0176057		0.226142	-0.091143
0.22635	-0.0312328		0.22635	0.00654161		0.22635	-0.0182614		0.22635	-0.0926256
0.226558	-0.0298694		0.226558	0.00528246		0.226558	-0.0196472		0.226558	-0.0936165
0.226767	-0.0278577		0.226767	0.0038594		0.226767	-0.0209808		0.226767	-0.0951365
0.226975	-0.0267029		0.226975	0.00258535		0.226975	-0.0225231		0.226975	-0.095576
0.227183	-0.0235885		0.227183	0.000484288		0.227183	-0.0239685		0.227183	-0.0944138
0.227392	-0.0205934		0.227392	0.00076741		0.227392	-0.0242367		0.227392	-0.0943765
0.2276	-0.0167415		0.2276	0.00143796		0.2276	-0.0236034		0.2276	-0.0950992
0.227808	-0.0120327		0.227808	0.00249594		0.227808	-0.0216514		0.227808	-0.097245
0.228017	-0.00914931		0.228017	0.0045374		0.228017	-0.0183433		0.228017	-0.0996068
0.228225	-0.0063777		0.228225	0.00519305		0.228225	-0.0151917		0.228225	-0.100583
0.228433	-0.00671297		0.228433	0.00555813		0.228433	-0.0139177		0.228433	-0.101417
0.228642	-0.00794232		0.228642	0.00466406		0.228642	-0.0150427		0.228642	-0.100523
0.22885	-0.0095889		0.22885	0.00298023		0.22885	-0.0180975		0.22885	-0.0988469
0.229058	-0.0122935		0.229058	0.00169128		0.229058	-0.0209063		0.229058	-0.0968352
0.229267	-0.0141412		0.229267	0.00181049		0.229267	-0.0235811		0.229267	-0.0950918
0.229475	-0.016056		0.229475	0.00402331		0.229475	-0.0231117		0.229475	-0.0950247
0.229683	-0.0167489		0.229683	0.00722706		0.229683	-0.0210628		0.229683	-0.0957474
0.229892	-0.0167415		0.229892	0.00976771		0.229892	-0.0188053		0.229892	-0.0979155
0.2301	-0.0162497		0.2301	0.0118464		0.2301	-0.0150651		0.2301	-0.0994876
0.230308	-0.0157282		0.230308	0.0144616		0.230308	-0.0134856		0.230308	-0.0986233
0.230517	-0.0156984		0.230517	0.0162125		0.230517	-0.0117943		0.230517	-0.0974834
0.230725	-0.0168011		0.230725	0.0170395		0.230725	-0.0133365		0.230725	-0.0957698
0.230933	-0.0194386		0.230933	0.0164956		0.230933	-0.0161752		0.230933	-0.0943393
0.231142	-0.0224262		0.231142	0.0150204		0.231142	-0.0182688		0.231142	-0.0949278
0.23135	-0.0251979		0.23135	0.0132248		0.23135	-0.0218451		0.23135	-0.0969023
0.231558	-0.0266433		0.231558	0.0108927		0.231558	-0.0230372		0.231558	-0.100248
0.231767	-0.0273362		0.231767	0.00794232		0.231767	-0.0246912		0.231767	-0.10246
0.231975	-0.0264049		0.231975	0.00421703		0.231975	-0.0246391		0.231975	-0.103943
0.232183	-0.0243783		0.232183	0.0019148		0.232183	-0.0233799		0.232183	-0.104785
0.232392	-0.0233054		0.232392	0.0012517		0.232392	-0.022471		0.232392	-0.103861
0.2326	-0.0229925		0.2326	0.00294298		0.2326	-0.0207648		0.2326	-0.102729
0.232808	-0.0226498		0.232808	0.00460446		0.232808	-0.0207424		0.232808	-0.10103
0.233017	-0.0224411		0.233017	0.00500679		0.233017	-0.0200272		0.233017	-0.100143
0.233225	-0.0215322		0.233225	0.00634044		0.233225	-0.0174418		0.233225	-0.100292
0.233433	-0.0194162		0.233433	0.00696629		0.233433	-0.0137761		0.233433	-0.101812
0.233642	-0.0170618		0.233642	0.00875443		0.233642	-0.00959635		0.233642	-0.103571
0.23385	-0.0143871		0.23385	0.0111833		0.23385	-0.00755489		0.23385	-0.103891
0.234058	-0.012666		0.234058	0.0122562		0.234058	-0.00662357		0.234058	-0.104479
0.234267	-0.0120774		0.234267	0.0121891		0.234267	-0.00805408		0.234267	-0.103325
0.234475	-0.0133514		0.234475	0.0104457		0.234475	-0.012137		0.234475	-0.100955
0.234683	-0.0172481		0.234683	0.00745803		0.234683	-0.0158548		0.234683	-0.0980273
0.234892	-0.0204965		0.234892	0.00422448		0.234892	-0.0191256		0.234892	-0.093706
0.2351	-0.0231788		0.2351	0.00121444		0.2351	-0.0203699		0.2351	-0.0905171
0.235308	-0.0245944		0.235308	-0.000871718		0.235308	-0.0190884		0.235308	-0.0892505
0.235517	-0.0238419		0.235517	-0.00149012		0.235517	-0.0166744		0.235517	-0.0897199
0.235725	-0.0222847		0.235725	-0.00279397		0.235725	-0.0138879		0.235725	-0.0908971
0.235933	-0.0196695		0.235933	-0.00264496		0.235933	-0.011839		0.235933	-0.0918806
0.236142	-0.0179708		0.236142	-0.00290573		0.236142	-0.0112355		0.236142	-0.0924766
0.23635	-0.0164285		0.23635	-0.00342727		0.23635	-0.0122786		0.23635	-0.0929981
0.236558	-0.0167415		0.236558	-0.00185519		0.236558	-0.0145733		0.236558	-0.0938177
0.236767	-0.0181794		0.236767	-0.000305474		0.236767	-0.0163168		0.236767	-0.0955388
0.236975	-0.0186637		0.236975	0.00224262		0.236975	-0.017412		0.236975	-0.0970289
0.237183	-0.0182688		0.237183	0.00440329		0.237183	-0.0176579		0.237183	-0.0984594
0.237392	-0.0160933		0.237392	0.00484288		0.237392	-0.0168011		0.237392	-0.100061
0.2376	-0.0142083		0.2376	0.00362098		0.2376	-0.0154376		0.2376	-0.10021
0.237808	-0.0129491		0.237808	0.0012964		0.237808	-0.0139475		0.237808	-0.0994653
0.238017	-0.0125691		0.238017	-0.00105798		0.238017	-0.0126883		0.238017	-0.0976995
0.238225	-0.013113		0.238225	-0.00255555		0.238225	-0.0130385		0.238225	-0.0962541
0.238433	-0.0146627		0.238433	-0.00490993		0.238433	-0.0145212		0.238433	-0.0958443
0.238642	-0.0155196		0.238642	-0.00644475		0.238642	-0.0166371		0.238642	-0.0959113
0.23885	-0.0158846		0.23885	-0.00680238		0.23885	-0.0185668		0.23885	-0.0954941
0.239058	-0.0142753		0.239058	-0.0077337		0.239058	-0.0187606		0.239058	-0.0938028
0.239267	-0.0102296		0.239267	-0.00706315		0.239267	-0.0185221		0.239267	-0.0919178
0.239475	-0.00660121		0.239475	-0.0057146		0.239475	-0.0173673		0.239475	-0.0906512
0.239683	-0.00303984		0.239683	-0.00505894		0.239683	-0.0166297		0.239683	-0.0888556
0.239892	-0.00181049		0.239892	-0.00537932		0.239892	-0.0169203		0.239892	-0.087969
0.2401	-0.0012666		0.2401	-0.00806153		0.2401	-0.0170767		0.2401	-0.0884309
0.240308	-0.00177324		0.240308	-0.0120699		0.240308	-0.0171512		0.240308	-0.0894219
0.240517	-0.00303239		0.240517	-0.0148788		0.240517	-0.016287		0.240517	-0.0904724
0.240725	-0.00364333		0.240725	-0.016205		0.240725	-0.0153258		0.240725	-0.0895411
0.240933	-0.0044331		0.240933	-0.0132695		0.240933	-0.0141859		0.240933	-0.0878796
0.241142	-0.00420213		0.241142	-0.00819564		0.241142	-0.0125766		0.241142	-0.0859722
0.24135	-0.00441074		0.24135	-0.00274926		0.24135	-0.0114068		0.24135	-0.0869036
0.241558	-0.00378489		0.241558	0.00326335		0.241558	-0.0111312		0.241558	-0.0899956
0.241767	-0.00286847		0.241767	0.00748038		0.241767	-0.0118092		0.241767	-0.0937507
0.241975	-0.00162423		0.241975	0.0102073		0.241975	-0.0134706		0.241975	-0.0989735
0.242183	0.000722706		0.242183	0.0101849		0.242183	-0.0145808		0.242183	-0.103444
0.242392	0.00199676		0.242392	0.00914186		0.242392	-0.014998		0.242392	-0.107661
0.2426	0.00349432		0.2426	0.00879914		0.2426	-0.0152141		0.2426	-0.108622
0.242808	0.00493973		0.242808	0.00872463		0.242808	-0.0149906		0.242808	-0.107206
0.243017	0.00557303		0.243017	0.00888854		0.243017	-0.0149012		0.243017	-0.105835
0.243225	0.0051856		0.243225	0.00821799		0.243225	-0.0148267		0.243225	-0.104219
0.243433	0.00371784		0.243433	0.00680983		0.243433	-0.0138283		0.243433	-0.103317
0.243642	0.0012517		0.243642	0.00563264		0.243642	-0.012219		0.243642	-0.102043
0.24385	-0.00219047		0.24385	0.0044331		0.24385	-0.0107959		0.24385	-0.10103
0.244058	-0.00551343		0.244058	0.00394136		0.244058	-0.00927597		0.244058	-0.100076
0.244267	-0.00858307		0.244267	0.00461936		0.244267	-0.00804663		0.244267	-0.0993237
0.244475	-0.00992417		0.244475	0.00569224		0.244475	-0.00599027		0.244475	-0.0988469
0.244683	-0.0111461		0.244683	0.00856072		0.244683	-0.00459701		0.244683	-0.0985116
0.244892	-0.0113621		0.244892	0.0104755		0.244892	-0.00431389		0.244892	-0.0992343
0.2451	-0.010848		0.2451	0.0103563		0.2451	-0.00544637		0.2451	-0.100337
0.245308	-0.0119805		0.245308	0.009045		0.245308	-0.00870228		0.245308	-0.101633
0.245517	-0.0124574		0.245517	0.00543147		0.245517	-0.011988		0.245517	-0.101902
0.245725	-0.0139549		0.245725	0.00209361		0.245725	-0.0154823		0.245725	-0.101574
0.245933	-0.0151396		0.245933	-0.00213832		0.245933	-0.0181347		0.245933	-0.100605
0.246142	-0.0159591		0.246142	-0.00599027		0.246142	-0.0200048		0.246142	-0.0997111
0.24635	-0.0155345		0.24635	-0.00766665		0.24635	-0.0205413		0.24635	-0.0986382
0.246558	-0.0121668		0.246558	-0.00903755		0.246558	-0.0194237		0.246558	-0.097394
0.246767	-0.00826269		0.246767	-0.00950694		0.246767	-0.0193492		0.246767	-0.0979677
0.246975	-0.00331551		0.246975	-0.00907481		0.246975	-0.0187159		0.246975	-0.0984445
0.247183	0.00107288		0.247183	-0.00817329		0.247183	-0.0187755		0.247183	-0.0993535
0.247392	0.00430644		0.247392	-0.00678003		0.247392	-0.0192821		0.247392	-0.100181
0.2476	0.00602752		0.2476	-0.00434369		0.2476	-0.0183508		0.2476	-0.101462
0.247808	0.00610203		0.247808	-0.00169128		0.247808	-0.0171214		0.247808	-0.102893
0.248017	0.00394136		0.248017	0.000968575		0.248017	-0.0158995		0.248017	-0.102326
0.248225	8.9407e-05		0.248225	0.00335276		0.248225	-0.0149235		0.248225	-0.101522
0.248433	-0.00407547		0.248433	0.00566989		0.248433	-0.0130236		0.248433	-0.100285
0.248642	-0.00682473		0.248642	0.00800937		0.248642	-0.0118613		0.248642	-0.0982359
0.24885	-0.00801682		0.24885	0.00840425		0.24885	-0.011377		0.24885	-0.0963286
0.249058	-0.00820309		0.249058	0.00910461		0.249058	-0.011526		0.249058	-0.0940412
0.249267	-0.0064373		0.249267	0.00933558		0.249267	-0.0123754		0.249267	-0.0915453
0.249475	-0.00310689		0.249475	0.00862777		0.249475	-0.0130609		0.249475	-0.0898913
0.249683	0.00201166		0.249683	0.0082925		0.249683	-0.0147372		0.249683	-0.0893027
0.249892	0.00612438		0.249892	0.00762194		0.249892	-0.0151321		0.249892	-0.0888333
0.2501	0.0090003		0.2501	0.00797957		0.2501	-0.0147074		0.2501	-0.0886992
0.250308	0.00981241		0.250308	0.00775605		0.250308	-0.0145957		0.250308	-0.0894442
0.250517	0.00834465		0.250517	0.00768155		0.250517	-0.0127926		0.250517	-0.0907853
0.250725	0.00656396		0.250725	0.00703335		0.250725	-0.0118464		0.250725	-0.0927523
0.250933	0.00248849		0.250933	0.00555068		0.250933	-0.0131726		0.250933	-0.0936016
0.251142	-0.00189245		0.251142	0.0032261		0.251142	-0.0145286		0.251142	-0.0938922
0.25135	-0.00530481		0.25135	0.000335276		0.25135	-0.0168756		0.25135	-0.0943765
0.251558	-0.00751764		0.251558	-0.000827014		0.251558	-0.018388		0.251558	-0.0941828
0.251767	-0.00882894		0.251767	-0.00215322		0.251767	-0.0179335		0.251767	-0.0944212
0.251975	-0.0109822		0.251975	-0.00234693		0.251975	-0.0174269		0.251975	-0.0945851
0.252183	-0.0131428		0.252183	-0.0026226		0.252183	-0.0155047		0.252183	-0.0948459
0.252392	-0.0155196		0.252392	-0.00260025		0.252392	-0.0135824		0.252392	-0.0952706
0.2526	-0.0177622		0.2526	-0.0012219		0.2526	-0.0117868		0.2526	-0.0945255
0.252808	-0.0201985		0.252808	-0.000678003		0.252808	-0.0107363		0.252808	-0.0938177
0.253017	-0.0225827		0.253017	0.00144541		0.253017	-0.0111908		0.253017	-0.0926852
0.253225	-0.0243559		0.253225	0.00216812		0.253225	-0.0109896		0.253225	-0.0920221
0.253433	-0.0235885		0.253433	0.00216067		0.253433	-0.011079		0.253433	-0.0924468
0.253642	-0.0206754		0.253642	0.00303984		0.253642	-0.0113919		0.253642	-0.0924319
0.25385	-0.0165105		0.25385	0.00226498		0.25385	-0.0115186		0.25385	-0.0927821
0.254058	-0.0117272		0.254058	0.00140071		0.254058	-0.0125095		0.254058	-0.0928417
0.254267	-0.0070557		0.254267	-0.00026077		0.254267	-0.0139177		0.254267	-0.0931844
0.254475	-0.0025779		0.254475	-0.00163913		0.254475	-0.0153258		0.254475	-0.093326
0.254683	-0.000357628		0.254683	-0.0019595		0.254683	-0.0171885		0.254683	-0.0932142
0.254892	0.00102818		0.254892	-0.00244379		0.254892	-0.0189692		0.254892	-0.0934824
0.2551	-8.19564e-05		0.2551	-0.00265241		0.2551	-0.0208914		0.2551	-0.0939891
0.255308	-0.0026077		0.255308	-0.00417233		0.255308	-0.0217259		0.255308	-0.0953376
0.255517	-0.00541657		0.255517	-0.0064224		0.255517	-0.0214204		0.255517	-0.0963807
0.255725	-0.00920147		0.255725	-0.0082925		0.255725	-0.0215545		0.255725	-0.0965297
0.255933	-0.0119805		0.255933	-0.0100061		0.255933	-0.0205189		0.255933	-0.095658
0.256142	-0.0127852		0.256142	-0.0113398		0.256142	-0.0192598		0.256142	-0.0944287
0.25635	-0.0114515		0.25635	-0.0120774		0.25635	-0.0171959		0.25635	-0.0926033
0.256558	-0.00872463		0.256558	-0.0123978		0.256558	-0.0145957		0.256558	-0.0898615
0.256767	-0.00579655		0.256767	-0.0136271		0.256767	-0.0126064		0.256767	-0.0872165
0.256975	-0.00419468		0.256975	-0.0151172		0.256975	-0.0104532		0.256975	-0.0848398
0.257183	-0.00394136		0.257183	-0.0174791		0.257183	-0.0100508		0.257183	-0.0829697
0.257392	-0.00465661		0.257392	-0.0190958		0.257392	-0.0109449		0.257392	-0.0823885
0.2576	-0.00554323		0.2576	-0.0191331		0.2576	-0.0130758		0.2576	-0.0824407
0.257808	-0.00692159		0.257808	-0.0185296		0.257808	-0.0163242		0.257808	-0.0837445
0.258017	-0.0083223		0.258017	-0.0157431		0.258017	-0.0192448		0.258017	-0.0865906
0.258225	-0.00867993		0.258225	-0.013791		0.258225	-0.0207573		0.258225	-0.0899732
0.258433	-0.00763685		0.258433	-0.0130609		0.258433	-0.0197589		0.258433	-0.0942945
0.258642	-0.0064075		0.258642	-0.0124574		0.258642	-0.0173673		0.258642	-0.0973791
0.25885	-0.00587106		0.25885	-0.0129789		0.25885	-0.014089		0.25885	-0.100344
0.259058	-0.00597537		0.259058	-0.0130609		0.259058	-0.0109822		0.259058	-0.102565
0.259267	-0.00673532		0.259267	-0.0126138		0.259267	-0.00956655		0.259267	-0.103459
0.259475	-0.00694394		0.259475	-0.0117123		0.259475	-0.00907481		0.259475	-0.104435
0.259683	-0.00668317		0.259683	-0.0103191		0.259683	-0.0104532		0.259683	-0.104681
0.259892	-0.00633299		0.259892	-0.0103414		0.259892	-0.0119507		0.259892	-0.105567
0.2601	-0.00510365		0.2601	-0.0113174		0.2601	-0.0131726		0.2601	-0.105612
0.260308	-0.00286847		0.260308	-0.0126958		0.260308	-0.0148416		0.260308	-0.104949
0.260517	0.000566244		0.260517	-0.0147074		0.260517	-0.0150949		0.260517	-0.102833
0.260725	0.00439584		0.260725	-0.0159815		0.260725	-0.0160486		0.260725	-0.0997186
0.260933	0.00625849		0.260933	-0.0159293		0.260933	-0.0167415		0.260933	-0.0976473
0.261142	0.00690669		0.261142	-0.0154451		0.261142	-0.0167489		0.261142	-0.0964552
0.26135	0.00623614		0.26135	-0.0149459		0.26135	-0.0165775		0.26135	-0.0970066
0.261558	0.0051409		0.261558	-0.0145584		0.261558	-0.0154227		0.261558	-0.0983626
0.261767	0.00523776		0.261767	-0.0142977		0.261767	-0.0143498		0.261767	-0.100732
0.261975	0.00462681		0.261975	-0.0139475		0.261975	-0.0117943		0.261975	-0.102937
0.262183	0.00514835		0.262183	-0.0136122		0.262183	-0.00873208		0.262183	-0.103898
0.262392	0.00491738		0.262392	-0.0126511		0.262392	-0.00698119		0.262392	-0.104174
0.2626	0.00344962		0.2626	-0.0118986		0.2626	-0.00631064		0.2626	-0.102259
0.262808	0.00182539		0.262808	-0.011161		0.262808	-0.00749528		0.262808	-0.10059
0.263017	-0.00283122		0.263017	-0.0114813		0.263017	-0.00978261		0.263017	-0.0993237
0.263225	-0.00628829		0.263225	-0.0124052		0.263225	-0.0131726		0.263225	-0.0990853
0.263433	-0.00978261		0.263433	-0.0139326		0.263433	-0.0165477		0.263433	-0.100687
0.263642	-0.012517		0.263642	-0.0155047		0.263642	-0.0186414		0.263642	-0.10173
0.26385	-0.0128001		0.26385	-0.015907		0.26385	-0.0202432		0.26385	-0.103138
0.264058	-0.012219		0.264058	-0.0169203		0.264058	-0.0192299		0.264058	-0.102133
0.264267	-0.00921637		0.264267	-0.0175759		0.264267	-0.0165626		0.264267	-0.100099
0.264475	-0.00610948		0.264475	-0.0186935		0.264475	-0.0144839		0.264475	-0.0979975
0.264683	-0.00196695		0.264683	-0.0195876		0.264683	-0.0124201		0.264683	-0.0948161
0.264892	0.00287592		0.264892	-0.0207052		0.264892	-0.0114143		0.264892	-0.0928864
0.2651	0.00607222		0.2651	-0.022471		0.2651	-0.010848		0.2651	-0.0912473
0.265308	0.00801682		0.265308	-0.0237823		0.265308	-0.0115111		0.265308	-0.0907481
0.265517	0.00933558		0.265517	-0.0244528		0.265517	-0.0130832		0.265517	-0.0906438
0.265725	0.00940263		0.265725	-0.0241026		0.265725	-0.0147447		0.265725	-0.0901148
0.265933	0.00797212		0.265933	-0.0217408		0.265933	-0.0158623		0.265933	-0.089556
0.266142	0.00658631		0.266142	-0.0188723		0.266142	-0.015296		0.266142	-0.0890717
0.26635	0.00466406		0.26635	-0.0165999		0.26635	-0.0135824		0.26635	-0.088878
0.266558	0.00313669		0.266558	-0.0127479		0.266558	-0.0115335		0.266558	-0.0900477
0.266767	0.00225008		0.266767	-0.0100732		0.266767	-0.0112727		0.266767	-0.0919849
0.266975	0.00131875		0.266975	-0.00735372		0.266975	-0.0119582		0.266975	-0.0944659
0.267183	0.000663102		0.267183	-0.00695884		0.267183	-0.0138432		0.267183	-0.0973642
0.267392	-0.00115484		0.267392	-0.00918657		0.267392	-0.017181		0.267392	-0.0986233
0.2676	-0.00174344		0.2676	-0.0116229		0.2676	-0.0201389		0.2676	-0.100009
0.267808	-0.0018701		0.267808	-0.0150576		0.267808	-0.0222102		0.267808	-0.0997931
0.268017	-0.00221282		0.268017	-0.0166669		0.268017	-0.0212863		0.268017	-0.0979975
0.268225	-0.00210851		0.268225	-0.0182614		0.268225	-0.018537		0.268225	-0.096269
0.268433	-0.00236183		0.268433	-0.0193268		0.268433	-0.0150278		0.268433	-0.0933558
0.268642	-0.00271201		0.268642	-0.0196546		0.268642	-0.0117645		0.268642	-0.0916049
0.26885	-0.0032708		0.26885	-0.0199229		0.26885	-0.0104234		0.26885	-0.0904202
0.269058	-0.00362098		0.269058	-0.0207052		0.269058	-0.0096187		0.269058	-0.0894293
0.269267	-0.00327826		0.269267	-0.0224337		0.269267	-0.0101775		0.269267	-0.089936
0.269475	-0.00225753		0.269475	-0.0245571		0.269475	-0.0104457		0.269475	-0.0894293
0.269683	-0.000812113		0.269683	-0.0260472		0.269683	-0.0102296		0.269683	-0.0905469
0.269892	0.000715256		0.269892	-0.0263974		0.269892	-0.00965595		0.269892	-0.0920221
0.2701	0.00108778		0.2701	-0.0263602		0.2701	-0.00858307		0.2701	-0.0926033
0.270308	0.000715256		0.270308	-0.0264496		0.270308	-0.00962615		0.270308	-0.0938475
0.270517	-0.000327826		0.270517	-0.0274405		0.270517	-0.0113174		0.270517	-0.0939593
0.270725	-0.00148267		0.270725	-0.0270531		0.270725	-0.013642		0.270725	-0.0948682
0.270933	-0.00257045		0.270933	-0.0262633		0.270933	-0.0170469		0.270933	-0.0940263
0.271142	-0.00303239		0.271142	-0.0246838		0.271142	-0.0197813		0.271142	-0.0925511
0.27135	-0.00137091		0.27135	-0.023365		0.27135	-0.0219569		0.27135	-0.0922456
0.271558	0.00155717		0.271558	-0.0223368		0.271558	-0.0230446		0.271558	-0.0922158
0.271767	0.00564754		0.271767	-0.0215992		0.271767	-0.0226051		0.271767	-0.0941008
0.271975	0.0108555		0.271975	-0.022158		0.271975	-0.0215918		0.271975	-0.095807
0.272183	0.0146255		0.272183	-0.0222847		0.272183	-0.0208989		0.272183	-0.0970736
0.272392	0.0164583		0.272392	-0.0239536		0.272392	-0.0213236		0.272392	-0.09875
0.2726	0.0153035		0.2726	-0.024125		0.2726	-0.0227168		0.2726	-0.100508
0.272808	0.0103787		0.272808	-0.0238568		0.272808	-0.024505		0.272808	-0.102796
0.273017	0.00315905		0.273017	-0.0229329		0.273017	-0.0262856		0.273017	-0.105068
0.273225	-0.00414252		0.273225	-0.0211895		0.273225	-0.0279769		0.273225	-0.106834
0.273433	-0.00847131		0.273433	-0.0211746		0.273433	-0.029318		0.273433	-0.108719
0.273642	-0.00974536		0.273642	-0.0212416		0.273642	-0.0303835		0.273642	-0.11009
0.27385	-0.00891834		0.27385	-0.021711		0.27385	-0.0314042		0.27385	-0.10962
0.274058	-0.00599772		0.274058	-0.0227913		0.274058	-0.0310913		0.274058	-0.107266
0.274267	-0.00293553		0.274267	-0.024043		0.274267	-0.0296459		0.274267	-0.104204
0.274475	-0.000298023		0.274475	-0.0266135		0.274475	-0.0272095		0.274475	-0.101812
0.274683	0.00209361		0.274683	-0.0292137		0.274683	-0.0234172		0.274683	-0.10056
0.274892	0.00354648		0.274892	-0.031434		0.274892	-0.0195056		0.274892	-0.101142
0.2751	0.00521541		0.2751	-0.0325218		0.2751	-0.0159368		0.2751	-0.103898
0.275308	0.00718981		0.275308	-0.0305101		0.275308	-0.0132918		0.275308	-0.107385
0.275517	0.00899285		0.275517	-0.0261143		0.275517	-0.0135303		0.275517	-0.11041
0.275725	0.0090301		0.275725	-0.0199676		0.275725	-0.0150204		0.275725	-0.112832
0.275933	0.00856072		0.275933	-0.0146329		0.275933	-0.0179708		0.275933	-0.113428
0.276142	0.00847131		0.276142	-0.0100583		0.276142	-0.0205338		0.276142	-0.112981
0.27635	0.00880659		0.27635	-0.00870973		0.27635	-0.0213236		0.27635	-0.112183
0.276558	0.0101551		0.276558	-0.0111535		0.276558	-0.0211373		0.276558	-0.112057
0.276767	0.0111237		0.276767	-0.015676		0.276767	-0.0197142		0.276767	-0.112049
0.276975	0.0124946		0.276975	-0.0213087		0.276975	-0.0191405		0.276975	-0.111058
0.277183	0.0130534		0.277183	-0.0269338		0.277183	-0.0182539		0.277183	-0.110522
0.277392	0.0126362		0.277392	-0.030607		0.277392	-0.0186488		0.277392	-0.108793
0.2776	0.011161		0.2776	-0.0315011		0.2776	-0.0185594		0.2776	-0.105701
0.277808	0.00888109		0.277808	-0.0311583		0.277808	-0.0178888		0.277808	-0.10284
0.278017	0.00794232		0.278017	-0.030227		0.278017	-0.017792		0.278017	-0.101335
0.278225	0.00771135		0.278225	-0.028953		0.278225	-0.0170246		0.278225	-0.100516
0.278433	0.00682473		0.278433	-0.0269488		0.278433	-0.0166744		0.278433	-0.101581
0.278642	0.00552833		0.278642	-0.0259355		0.278642	-0.0165775		0.278642	-0.104055
0.27885	0.00457466		0.27885	-0.0261366		0.27885	-0.0181496		0.27885	-0.107266
0.279058	0.00376254		0.279058	-0.0261664		0.279058	-0.0196397		0.279058	-0.110239
0.279267	0.00403076		0.279267	-0.0265315		0.279267	-0.0203922		0.279267	-0.110745
0.279475	0.00506639		0.279475	-0.0267923		0.279475	-0.0209287		0.279475	-0.110544
0.279683	0.0064224		0.279683	-0.0260621		0.279683	-0.0201464		0.279683	-0.109069
0.279892	0.00856817		0.279892	-0.0252053		0.279892	-0.0189394		0.279892	-0.107832
0.2801	0.0111237		0.2801	-0.0253394		0.2801	-0.0177324		0.2801	-0.107192
0.280308	0.0118688		0.280308	-0.0267029		0.280308	-0.0163019		0.280308	-0.106886
0.280517	0.0104085		0.280517	-0.0287294		0.280517	-0.0151768		0.280517	-0.106916
0.280725	0.00751019		0.280725	-0.0315905		0.280725	-0.0141263		0.280725	-0.106171
0.280933	0.00415742		0.280933	-0.0335574		0.280933	-0.0139922		0.280933	-0.105344
0.281142	0.0019595		0.281142	-0.0342652		0.281142	-0.0147149		0.281142	-0.103161
0.28135	-0.000201166		0.28135	-0.0331923		0.28135	-0.0150129		0.28135	-0.100546
0.281558	-0.000715256		0.281558	-0.0315383		0.281558	-0.0166818		0.281558	-0.0990331
0.281767	0.000424683		0.281767	-0.0302121		0.281767	-0.017859		0.281767	-0.100024
0.281975	0.00236928		0.281975	-0.0291169		0.281975	-0.0182018		0.281975	-0.102654
0.282183	0.00546873		0.282183	-0.0294968		0.282183	-0.0177696		0.282183	-0.105873
0.282392	0.00779331		0.282392	-0.030227		0.282392	-0.0154749		0.282392	-0.109196
0.2826	0.00903755		0.2826	-0.0308305		0.2826	-0.0133514		0.2826	-0.110961
0.282808	0.00988692		0.282808	-0.0299141		0.282808	-0.0105873		0.282808	-0.111938
0.283017	0.00972301		0.283017	-0.0283718		0.283017	-0.00786781		0.283017	-0.111297
0.283225	0.00900775		0.283225	-0.0270978		0.283225	-0.00503659		0.283225	-0.110865
0.283433	0.00751019		0.283433	-0.0275299		0.283433	-0.00241399		0.283433	-0.110663
0.283642	0.00552833		0.283642	-0.0305548		0.283642	-0.00127405		0.283642	-0.110865
0.28385	0.00394136		0.28385	-0.0340194		0.28385	-0.000588596		0.28385	-0.112683
0.284058	0.0038445		0.284058	-0.0370443		0.284058	-0.00170618		0.284058	-0.113532
0.284267	0.00630319		0.284267	-0.0379235		0.284267	-0.00329316		0.284267	-0.113055
0.284475	0.00894815		0.284475	-0.0367239		0.284475	-0.00470132		0.284475	-0.111632
0.284683	0.012055		0.284683	-0.0338852		0.284683	-0.00621378		0.284683	-0.108562
0.284892	0.0141114		0.284892	-0.0300035		0.284892	-0.00609457		0.284892	-0.105105
0.2851	0.0154078		0.2851	-0.0262186		0.2851	-0.00618398		0.2851	-0.101663
0.285308	0.0156686		0.285308	-0.0233203		0.285308	-0.00662357		0.285308	-0.0982657
0.285517	0.0151545		0.285517	-0.0219867		0.285517	-0.00681728		0.285517	-0.0969023
0.285725	0.0149533		0.285725	-0.0217333		0.285725	-0.00790507		0.285725	-0.0972077
0.285933	0.0143871		0.285933	-0.0220463		0.285933	-0.0103712		0.285933	-0.100799
0.286142	0.0153929		0.286142	-0.0218078		0.286142	-0.0131056		0.286142	-0.105485
0.28635	0.017792		0.28635	-0.021413		0.28635	-0.0153631		0.28635	-0.109561
0.286558	0.0201762		0.286558	-0.0208989		0.286558	-0.0164583		0.286558	-0.112176
0.286767	0.021182		0.286767	-0.0217408		0.286767	-0.0157729		0.286767	-0.112362
0.286975	0.0212789		0.286975	-0.0238344		0.286975	-0.0143722		0.286975	-0.11117
0.287183	0.0201762		0.287183	-0.0256673		0.287183	-0.0121072		0.287183	-0.108145
0.287392	0.0187233		0.287392	-0.027515		0.287392	-0.0103191		0.287392	-0.104927
0.2876	0.0177026		0.2876	-0.0290275		0.2876	-0.0077635		0.2876	-0.102609
0.287808	0.0171438		0.287808	-0.0303164		0.287808	-0.00397116		0.287808	-0.101373
0.288017	0.0167415		0.288017	-0.0300109		0.288017	-0.00125915		0.288017	-0.101514
0.288225	0.0165924		0.288225	-0.0292435		0.288225	0.00169128		0.288225	-0.102535
0.288433	0.0177398		0.288433	-0.0271052		0.288433	0.004448		0.288433	-0.102684
0.288642	0.0182614		0.288642	-0.0243187		0.288642	0.00679493		0.288642	-0.101738
0.28885	0.0190288		0.28885	-0.0221878		0.28885	0.00826269		0.28885	-0.100344
0.289058	0.0199825		0.289058	-0.0196323		0.289058	0.00806898		0.289058	-0.0995249
0.289267	0.0203252		0.289267	-0.0177398		0.289267	0.00619888		0.289267	-0.0998303
0.289475	0.0218451		0.289475	-0.0158995		0.289475	0.0025481		0.289475	-0.101313
0.289683	0.0234395		0.289683	-0.0165626		0.289683	-0.000149012		0.289683	-0.104278
0.289892	0.0246987		0.289892	-0.0192896		0.289892	-0.00202656		0.289892	-0.108957
0.2901	0.0244454		0.2901	-0.0231266		0.2901	-0.00281632		0.2901	-0.11313
0.290308	0.0234023		0.290308	-0.0280216		0.290308	-0.00302494		0.290308	-0.116594
0.290517	0.0222698		0.290517	-0.0316873		0.290517	-0.00391155		0.290517	-0.118122
0.290725	0.020586		0.290725	-0.0346527		0.290725	-0.00497699		0.290725	-0.116408
0.290933	0.0180677		0.290933	-0.0352561		0.290933	-0.00693649		0.290933	-0.113703
0.291142	0.0157431		0.291142	-0.0343546		0.291142	-0.00815094		0.291142	-0.108756
0.29135	0.0141039		0.29135	-0.0329912		0.29135	-0.00997633		0.29135	-0.104912
0.291558	0.012219		0.291558	-0.0315234		0.291558	-0.011608		0.291558	-0.10173
0.291767	0.0121593		0.291767	-0.0314191		0.291767	-0.0115111		0.291767	-0.0993535
0.291975	0.0120103		0.291975	-0.0316873		0.291975	-0.0121444		0.291975	-0.0994802
0.292183	0.0122339		0.292183	-0.0335053		0.292183	-0.0115409		0.292183	-0.0991002
0.292392	0.0140294		0.292392	-0.0343397		0.292392	-0.0112578		0.292392	-0.0991821
0.2926	0.0146031		0.2926	-0.0347272		0.2926	-0.0102222		0.2926	-0.0984818
0.292808	0.0154823		0.292808	-0.0342652		0.292808	-0.00732392		0.292808	-0.09799
0.293017	0.0149608		0.293017	-0.0319034		0.293017	-0.00549853		0.293017	-0.0967607
0.293225	0.0142753		0.293225	-0.0303686		0.293225	-0.00147521		0.293225	-0.0945553
0.293433	0.0151396		0.293433	-0.0283048		0.293433	0.00174344		0.293433	-0.0922978
0.293642	0.0147745		0.293642	-0.0275001		0.293642	0.00364333		0.293642	-0.0903904
0.29385	0.0151321		0.29385	-0.0274703		0.29385	0.00616163		0.29385	-0.0892729
0.294058	0.0153035		0.294058	-0.0284612		0.294058	0.00692904		0.294058	-0.0880137
0.294267	0.015907		0.294267	-0.0309423		0.294267	0.00803918		0.294267	-0.0890121
0.294475	0.0165254		0.294475	-0.0329465		0.294475	0.00875443		0.294475	-0.0898987
0.294683	0.0161901		0.294683	-0.035055		0.294683	0.00803918		0.294683	-0.0908151
0.294892	0.015907		0.294892	-0.0365525		0.294892	0.00625104		0.294892	-0.0921711
0.2951	0.0149757		0.2951	-0.0368804		0.2951	0.00173599		0.2951	-0.092946
0.295308	0.0148714		0.295308	-0.0371262		0.295308	-0.00237674		0.295308	-0.0950322
0.295517	0.0153109		0.295517	-0.0370964		0.295517	-0.0057295		0.295517	-0.0970364
0.295725	0.0156537		0.295725	-0.0369325		0.295725	-0.00841171		0.295725	-0.0986233
0.295933	0.0169277		0.295933	-0.0365674		0.295933	-0.0083223		0.295933	-0.0999272
0.296142	0.0189468		0.296142	-0.0363737		0.296142	-0.00625849		0.296142	-0.0998825
0.29635	0.0216514		0.29635	-0.0366271		0.29635	-0.00267476		0.29635	-0.100158
0.296558	0.0235513		0.296558	-0.0357702		0.296558	0.000663102		0.296558	-0.100046
0.296767	0.0238046		0.296767	-0.035651		0.296767	0.00353903		0.296767	-0.0999495
0.296975	0.0231117		0.296975	-0.0351742		0.296975	0.00482053		0.296975	-0.0999123
0.297183	0.0227466		0.297183	-0.0347346		0.297183	0.00520796		0.297183	-0.100031
0.297392	0.0223592		0.297392	-0.0344664		0.297392	0.00458956		0.297392	-0.101134
0.2976	0.0225753		0.2976	-0.0342801		0.2976	0.00374019		0.2976	-0.10097
0.297808	0.0240952		0.297808	-0.0356361		0.297808	0.00315905		0.297808	-0.101566
0.298017	0.0260696		0.298017	-0.0366047		0.298017	0.00239164		0.298017	-0.101216
0.298225	0.0299364		0.298225	-0.0381917		0.298225	0.00280142		0.298225	-0.101179
0.298433	0.032559		0.298433	-0.0386909		0.298433	0.00277907		0.298433	-0.1022
0.298642	0.0350624		0.298642	-0.0388846		0.298642	0.00270456		0.298642	-0.102848
0.29885	0.0366345		0.29885	-0.0383332		0.29885	0.00211596		0.29885	-0.103377
0.299058	0.0363067		0.299058	-0.0376925		0.299058	0.00116229		0.299058	-0.102766
0.299267	0.0363737		0.299267	-0.0386536		0.299267	0.00125915		0.299267	-0.101514
0.299475	0.0352189		0.299475	-0.0398383		0.299475	0.00163168		0.299475	-0.100009
0.299683	0.0337884		0.299683	-0.0424311		0.299683	0.00193715		0.299683	-0.0993088
0.299892	0.0319779		0.299892	-0.0445321		0.299892	0.00273436		0.299892	-0.0990406
0.3001	0.0302717		0.3001	-0.0453293		0.3001	0.00301749		0.3001	-0.0998676
0.300308	0.0298098		0.300308	-0.0443086		0.300308	0.0031814		0.300308	-0.0991821
0.300517	0.0291839		0.300517	-0.0415593		0.300517	0.00280887		0.300517	-0.0991002
0.300725	0.0295937		0.300725	-0.0383779		0.300725	0.00257045		0.300725	-0.0995249
0.300933	0.030525		0.300933	-0.036262		0.300933	0.00283867		0.300933	-0.0984818
0.301142	0.0310764		0.301142	-0.0354052		0.301142	0.00349432		0.301142	-0.0987053
0.30135	0.0325441		0.30135	-0.035882		0.30135	0.00587106		0.30135	-0.0984967
0.301558	0.0336468		0.301558	-0.0373572		0.301558	0.00847876		0.301558	-0.0997409
0.301767	0.0348017		0.301767	-0.0381917		0.301767	0.0103116		0.301767	-0.101328
0.301975	0.0340864		0.301975	-0.0384599		0.301975	0.0105575		0.301975	-0.103816
0.302183	0.0320598		0.302183	-0.0356361		0.302183	0.00936538		0.302183	-0.106618
0.302392	0.0285134		0.302392	-0.0317395		0.302392	0.00819564		0.302392	-0.107102
0.3026	0.0233129		0.3026	-0.028044		0.3026	0.007011		0.3026	-0.107326
0.302808	0.0188425		0.302808	-0.0248104		0.302808	0.00730157		0.302808	-0.106156
0.303017	0.0149608		0.303017	-0.0240281		0.303017	0.00925362		0.303017	-0.104226
0.303225	0.0134408		0.303225	-0.0252649		0.303225	0.0103861		0.303225	-0.101425
0.303433	0.0137687		0.303433	-0.028871		0.303433	0.0114962		0.303433	-0.0987276
0.303642	0.0156835		0.303642	-0.0335798		0.303642	0.0112653		0.303642	-0.0967905
0.30385	0.0177324		0.30385	-0.0387132		0.30385	0.0100285		0.30385	-0.0968426
0.304058	0.0197142		0.304058	-0.0428483		0.304058	0.00752509		0.304058	-0.0983551
0.304267	0.0212789		0.304267	-0.0448003		0.304267	0.00410527		0.304267	-0.100076
0.304475	0.0215992		0.304475	-0.0431836		0.304475	0.00155717		0.304475	-0.101462
0.304683	0.0215024		0.304683	-0.0407845		0.304683	0.000193715		0.304683	-0.101388
0.304892	0.0203326		0.304892	-0.0386909		0.304892	0.00115484		0.304892	-0.100829
0.3051	0.0198409		0.3051	-0.0373274		0.3051	0.00136346		0.3051	-0.0989214
0.305308	0.018619		0.305308	-0.0376999		0.305308	0.00164658		0.305308	-0.0980794
0.305517	0.0177249		0.305517	-0.0378713		0.305517	0.00176579		0.305517	-0.0975654
0.305725	0.0172779		0.305725	-0.0381172		0.305725	0.00107288		0.305725	-0.0981838
0.305933	0.0166297		0.305933	-0.0373274		0.305933	0.00089407		0.305933	-0.0992641
0.306142	0.01809		0.306142	-0.0361055		0.306142	-0.00013411		0.306142	-0.100315
0.30635	0.0190139		0.30635	-0.0347793		0.30635	-0.000342727		0.30635	-0.101112
0.306558	0.0197366		0.306558	-0.0324622		0.306558	-0.000312924		0.306558	-0.100709
0.306767	0.0211373		0.306767	-0.0311583		0.306767	0.000551343		0.306767	-0.101343
0.306975	0.0218675		0.306975	-0.0315383		0.306975	0.00372529		0.306975	-0.101686
0.307183	0.022456		0.307183	-0.0316054		0.307183	0.00599772		0.307183	-0.10331
0.307392	0.0236332		0.307392	-0.0323877		0.307392	0.0082925		0.307392	-0.104733
0.3076	0.0251159		0.3076	-0.0317544		0.3076	0.0111386		0.3076	-0.105388
0.307808	0.026457		0.307808	-0.0313818		0.307808	0.0125691		0.307808	-0.10521
0.308017	0.0276417		0.308017	-0.0308305		0.308017	0.0128374		0.308017	-0.103302
0.308225	0.0277981		0.308225	-0.0295714		0.308225	0.0113025		0.308225	-0.102296
0.308433	0.0273883		0.308433	-0.0298321		0.308433	0.00949204		0.308433	-0.101909
0.308642	0.0266805		0.308642	-0.0277087		0.308642	0.00657141		0.308642	-0.102654
0.30885	0.0254884		0.30885	-0.0257492		0.30885	0.00365078		0.30885	-0.104405
0.309058	0.0237674		0.309058	-0.0242665		0.309058	0.00352412		0.309058	-0.105269
0.309267	0.0211149		0.309267	-0.0223219		0.309267	0.00429153		0.309267	-0.105545
0.309475	0.0190884		0.309475	-0.0215545		0.309475	0.00713766		0.309475	-0.104375
0.309683	0.0179633		0.309683	-0.0220761		0.309683	0.0102296		0.309683	-0.103146
0.309892	0.0173151		0.309892	-0.0241697		0.309892	0.0126064		0.309892	-0.103541
0.3101	0.0168383		0.3101	-0.0266656		0.3101	0.0140816		0.3101	-0.104293
0.310308	0.0170991		0.310308	-0.0296384		0.310308	0.0122264		0.310308	-0.106387
0.310517	0.0165924		0.310517	-0.0335127		0.310517	0.00967085		0.310517	-0.108853
0.310725	0.0149459		0.310725	-0.0360757		0.310725	0.00651181		0.310725	-0.110134
0.310933	0.0135675		0.310933	-0.0374839		0.310933	0.00310689		0.310933	-0.110231
0.311142	0.010401		0.311142	-0.0378266		0.311142	0.00226498		0.311142	-0.107259
0.31135	0.0076443		0.31135	-0.036262		0.31135	0.00330806		0.31135	-0.103474
0.311558	0.00581145		0.311558	-0.0345185		0.311558	0.0057891		0.311558	-0.0997707
0.311767	0.00510365		0.311767	-0.0327155		0.311767	0.00865012		0.311767	-0.0978112
0.311975	0.00581145		0.311975	-0.0318512		0.311975	0.00972301		0.311975	-0.0972822
0.312183	0.00614673		0.312183	-0.032872		0.312183	0.0105724		0.312183	-0.0962839
0.312392	0.0077337		0.312392	-0.0346899		0.312392	0.0106245		0.312392	-0.0973567
0.3126	0.00979006		0.3126	-0.0374541		0.3126	0.00949949		0.3126	-0.0980273
0.312808	0.0120699		0.312808	-0.0391826		0.312808	0.00922382		0.312808	-0.0992864
0.313017	0.0148565		0.313017	-0.039272		0.313017	0.0089556		0.313017	-0.0992343
0.313225	0.0171512		0.313225	-0.0373423		0.313225	0.00943989		0.313225	-0.0977293
0.313433	0.0183955		0.313433	-0.033021		0.313433	0.0107884		0.313433	-0.0962541
0.313642	0.018537		0.313642	-0.0286698		0.313642	0.0123307		0.313642	-0.0944287
0.31385	0.0183806		0.31385	-0.0260174		0.31385	0.0141189		0.31385	-0.0946149
0.314058	0.01771		0.314058	-0.0261292		0.314058	0.0147596		0.314058	-0.0952557
0.314267	0.0162199		0.314267	-0.0293329		0.314267	0.0145957		0.314267	-0.0972748
0.314475	0.015758		0.314475	-0.0349358		0.314475	0.0148267		0.314475	-0.100911
0.314683	0.0163317		0.314683	-0.0406504		0.314683	0.015229		0.314683	-0.104219
0.314892	0.0177845		0.314892	-0.0459626		0.314892	0.0153407		0.314892	-0.106409
0.3151	0.0196621		0.3151	-0.0495091		0.3151	0.0167936		0.3151	-0.106953
0.315308	0.0214651		0.315308	-0.0503808		0.315308	0.0187978		0.315308	-0.106432
0.315517	0.0240803		0.315517	-0.0476018		0.315517	0.0204816		0.315517	-0.10635
0.315725	0.0259653		0.315725	-0.0427961		0.315725	0.0215545		0.315725	-0.106297
0.315933	0.0272319		0.315933	-0.0373498		0.315933	0.0202954		0.315933	-0.107102
0.316142	0.0264794		0.316142	-0.0321791		0.316142	0.01809		0.316142	-0.108175
0.31635	0.0236034		0.31635	-0.028789		0.31635	0.0141785		0.31635	-0.107773
0.316558	0.0213981		0.316558	-0.0261143		0.316558	0.0106469		0.316558	-0.106774
0.316767	0.0193417		0.316767	-0.0249445		0.316767	0.00867248		0.316767	-0.104882
0.316975	0.0190809		0.316975	-0.024192		0.316975	0.00718981		0.316975	-0.101872
0.317183	0.0205785		0.317183	-0.0246391		0.317183	0.00736117		0.317183	-0.0992939
0.317392	0.021629		0.317392	-0.025481		0.317392	0.00873208		0.317392	-0.0970587
0.3176	0.0240505		0.3176	-0.0259355		0.3176	0.0105351		0.3176	-0.0958592
0.317808	0.0241026		0.317808	-0.0265837		0.317808	0.0116676		0.317808	-0.0953749
0.318017	0.0233874		0.318017	-0.0276193		0.318017	0.0135228		0.318017	-0.0943542
0.318225	0.0222921		0.318225	-0.02902		0.318225	0.014618		0.318225	-0.0944287
0.318433	0.0197515		0.318433	-0.0294968		0.318433	0.0158176		0.318433	-0.0946969
0.318642	0.0207126		0.318642	-0.0292435		0.318642	0.0170395		0.318642	-0.0949353
0.31885	0.0212118		0.31885	-0.0289157		0.31885	0.0166893		0.31885	-0.0959188
0.319058	0.0225529		0.319058	-0.0283122		0.319058	0.0173971		0.319058	-0.0960678
0.319267	0.023827		0.319267	-0.0277534		0.319267	0.0167787		0.319267	-0.0957698
0.319475	0.0238866		0.319475	-0.0278875		0.319475	0.0170395		0.319475	-0.0958592
0.319683	0.0241324		0.319683	-0.0268295		0.319683	0.0173599		0.319683	-0.0959933
0.319892	0.0232756		0.319892	-0.0268668		0.319892	0.0161007		0.319892	-0.0963062
0.3201	0.0231564		0.3201	-0.0278801		0.3201	0.0167415		0.3201	-0.0969917
0.320308	0.022538		0.320308	-0.030525		0.320308	0.0166297		0.320308	-0.0991747
0.320517	0.0222549		0.320517	-0.0343025		0.320517	0.0170246		0.320517	-0.102095
0.320725	0.0210181		0.320725	-0.0371411		0.320725	0.0181496		0.320725	-0.104487
0.320933	0.0194088		0.320933	-0.0411272		0.320933	0.0182465		0.320933	-0.105582
0.321142	0.0169799		0.321142	-0.0429079		0.321142	0.0179708		0.321142	-0.105575
0.32135	0.0146031		0.32135	-0.0434518		0.32135	0.016287		0.32135	-0.104524
0.321558	0.0137836		0.321558	-0.0429824		0.321558	0.0140816		0.321558	-0.103906
0.321767	0.0117868		0.321767	-0.040628		0.321767	0.0117421		0.321767	-0.103697
0.321975	0.0109747		0.321975	-0.0394359		0.321975	0.00921637		0.321975	-0.10445
0.322183	0.0101328		0.322183	-0.0382587		0.322183	0.00872463		0.322183	-0.106104
0.322392	0.00965595		0.322392	-0.0376627		0.322392	0.0100061		0.322392	-0.108518
0.3226	0.00933558		0.3226	-0.0367537		0.3226	0.0125989		0.3226	-0.111818
0.322808	0.00856817		0.322808	-0.0346825		0.322808	0.0163168		0.322808	-0.112653
0.323017	0.00844151		0.323017	-0.0325441		0.323017	0.0196248		0.323017	-0.112571
0.323225	0.00760704		0.323225	-0.0301152		0.323225	0.0211746		0.323225	-0.110023
0.323433	0.00672787		0.323433	-0.0281036		0.323433	0.0200793		0.323433	-0.106029
0.323642	0.00557303		0.323642	-0.0266284		0.323642	0.0183508		0.323642	-0.102095
0.32385	0.00379235		0.32385	-0.0249818		0.32385	0.0149459		0.32385	-0.0981763
0.324058	0.0019148		0.324058	-0.0237748		0.324058	0.0106245		0.324058	-0.0959709
0.324267	0.000633299		0.324267	-0.0238419		0.324267	0.00762194		0.324267	-0.0953525
0.324475	-6.70552e-05		0.324475	-0.0241697		0.324475	0.00659376		0.324475	-0.0967458
0.324683	0.000268221		0.324683	-0.0256374		0.324683	0.00791997		0.324683	-0.0993758
0.324892	0.00090152		0.324892	-0.0279471		0.324892	0.0105351		0.324892	-0.10132
0.3251	0.00145286		0.3251	-0.0295714		0.3251	0.0139177		0.3251	-0.102401
0.325308	0.00260025		0.325308	-0.030756		0.325308	0.0152364		0.325308	-0.103287
0.325517	0.00255555		0.325517	-0.0307858		0.325517	0.0144094		0.325517	-0.103533
0.325725	0.00247359		0.325725	-0.0300333		0.325725	0.0130385		0.325725	-0.105307
0.325933	0.000998378		0.325933	-0.0289679		0.325933	0.0118315		0.325933	-0.10711
0.326142	-0.00145286		0.326142	-0.0280812		0.326142	0.0114366		0.326142	-0.108294
0.32635	-0.00297278		0.32635	-0.0285134		0.32635	0.0118017		0.32635	-0.109211
0.326558	-0.00487268		0.326558	-0.0294372		0.326558	0.0140071		0.326558	-0.109404
0.326767	-0.00425428		0.326767	-0.0308976		0.326767	0.016965		0.326767	-0.110723
0.326975	-0.00281632		0.326975	-0.0332221		0.326975	0.0184402		0.326975	-0.110865
0.327183	0.00013411		0.327183	-0.0354722		0.327183	0.0193864		0.327183	-0.110641
0.327392	0.00440329		0.327392	-0.0372157		0.327392	0.0186116		0.327392	-0.111349
0.3276	0.00881404		0.3276	-0.0392348		0.3276	0.0162944		0.3276	-0.110522
0.327808	0.0128597		0.327808	-0.0401065		0.327808	0.0154749		0.327808	-0.110142
0.328017	0.0138804		0.328017	-0.0400692		0.328017	0.0143498		0.328017	-0.108182
0.328225	0.0150055		0.328225	-0.0399575		0.328225	0.014469		0.328225	-0.105515
0.328433	0.0155494		0.328433	-0.0382811		0.328433	0.0156164		0.328433	-0.102922
0.328642	0.0164807		0.328642	-0.0357777		0.328642	0.017412		0.328642	-0.100471
0.32885	0.017792		0.32885	-0.0327229		0.32885	0.0205114		0.32885	-0.100099
0.329058	0.0190362		0.329058	-0.0303537		0.329058	0.0221953		0.329058	-0.0987276
0.329267	0.0216663		0.329267	-0.0278503		0.329267	0.0235811		0.329267	-0.0970885
0.329475	0.0225827		0.329475	-0.0269786		0.329475	0.0244081		0.329475	-0.094831
0.329683	0.0223219		0.329683	-0.0270605		0.329683	0.0239536		0.329683	-0.0925362
0.329892	0.0209436		0.329892	-0.0271648		0.329892	0.0227988		0.329892	-0.0903904
0.3301	0.0181273		0.3301	-0.0272393		0.3301	0.0221878		0.3301	-0.0891089
0.330308	0.0154153		0.330308	-0.0254512		0.330308	0.0219718		0.330308	-0.0899956
0.330517	0.0129491		0.330517	-0.0236183		0.330517	0.0221655		0.330517	-0.0923574
0.330725	0.0105798		0.330725	-0.0200942		0.330725	0.023745		0.330725	-0.0962168
0.330933	0.00845641		0.330933	-0.0174493		0.330933	0.0260025		0.330933	-0.0993013
0.331142	0.00629574		0.331142	-0.0168011		0.331142	0.028193		0.331142	-0.100367
0.33135	0.0050962		0.33135	-0.0176132		0.33135	0.0296906		0.33135	-0.100143
0.331558	0.00450015		0.331558	-0.0208467		0.331558	0.0308752		0.331558	-0.0991225
0.331767	0.00343472		0.331767	-0.025183		0.331767	0.0314415		0.331767	-0.097692
0.331975	0.00403821		0.331975	-0.0300407		0.331975	0.0305399		0.331975	-0.0963584
0.332183	0.00493228		0.332183	-0.0337809		0.332183	0.0290573		0.332183	-0.096783
0.332392	0.00669062		0.332392	-0.0358075		0.332392	0.0272244		0.332392	-0.0987053
0.3326	0.00870973		0.3326	-0.0360608		0.3326	0.0257492		0.3326	-0.100046
0.332808	0.0101551		0.332808	-0.0341833		0.332808	0.0242218		0.332808	-0.0998229
0.333017	0.0124425		0.333017	-0.0307783		0.333017	0.0240877		0.333017	-0.0969842
0.333225	0.0130385		0.333225	-0.0266805		0.333225	0.0248998		0.333225	-0.0922307
0.333433	0.0145212		0.333433	-0.0237748		0.333433	0.0246391		0.333433	-0.0886172
0.333642	0.0152513		0.333642	-0.0219569		0.333642	0.0245124		0.333642	-0.0868961
0.33385	0.0142381		0.33385	-0.0209138		0.33385	0.0237823		0.33385	-0.0873059
0.334058	0.0138283		0.334058	-0.0209734		0.334058	0.0233501		0.334058	-0.0887662
0.334267	0.0128001		0.334267	-0.0218153		0.334267	0.0229776		0.334267	-0.0906587
0.334475	0.0120327		0.334475	-0.0231862		0.334475	0.0229999		0.334475	-0.0925139
0.334683	0.0113249		0.334683	-0.024274		0.334683	0.0244677		0.334683	-0.0934824
0.334892	0.00942498		0.334892	-0.0246912		0.334892	0.0260845		0.334892	-0.094682
0.3351	0.00742823		0.3351	-0.0249147		0.3351	0.0260845		0.3351	-0.0951812
0.335308	0.00625104		0.335308	-0.02525		0.335308	0.0250265		0.335308	-0.0956431
0.335517	0.00540167		0.335517	-0.0248328		0.335517	0.0228509		0.335517	-0.0959262
0.335725	0.00713766		0.335725	-0.0241846		0.335725	0.0185966		0.335725	-0.0954494
0.335933	0.00865012		0.335933	-0.0218078		0.335933	0.0141561		0.335933	-0.0942871
0.336142	0.0100434		0.336142	-0.0204369		0.336142	0.0100136		0.336142	-0.0927746
0.33635	0.0114664		0.33635	-0.0201985		0.33635	0.00671297		0.33635	-0.092186
0.336558	0.0105798		0.336558	-0.0222102		0.336558	0.00498444		0.336558	-0.0932068
0.336767	0.0100434		0.336767	-0.0267252		0.336767	0.00374019		0.336767	-0.0963658
0.336975	0.00913441		0.336975	-0.0299886		0.336975	0.00324845		0.336975	-0.100903
0.337183	0.00928342		0.337183	-0.0330359		0.337183	0.00385195		0.337183	-0.104621
0.337392	0.0112429		0.337392	-0.0323281		0.337392	0.00426918		0.337392	-0.10556
0.3376	0.0135824		0.3376	-0.0295043		0.3376	0.00664592		0.3376	-0.104129
0.337808	0.015825		0.337808	-0.0254139		0.337808	0.00955909		0.337808	-0.100903
0.338017	0.015378		0.338017	-0.0214949		0.338017	0.0124499		0.338017	-0.096865
0.338225	0.0118911		0.338225	-0.0200942		0.338225	0.0162795		0.338225	-0.0948906
0.338433	0.00704825		0.338433	-0.0209287		0.338433	0.0191405		0.338433	-0.0937134
0.338642	0.00143796		0.338642	-0.0237226		0.338642	0.0220537		0.338642	-0.0943914
0.33885	-0.00267476		0.33885	-0.0267848		0.33885	0.0242144		0.33885	-0.0952706
0.339058	-0.00581145		0.339058	-0.0285432		0.339058	0.0250116		0.339058	-0.0958294
0.339267	-0.00718981		0.339267	-0.0277236		0.339267	0.0247657		0.339267	-0.0972301
0.339475	-0.00680238		0.339475	-0.0256822		0.339475	0.0231341		0.339475	-0.0961646
0.339683	-0.00538677		0.339683	-0.0230372		0.339683	0.0206456		0.339683	-0.0951588
0.339892	-0.00295043		0.339892	-0.0209361		0.339892	0.0198558		0.339892	-0.093773
0.3401	-0.0012219		0.3401	-0.0185296		0.3401	0.0201464		0.3401	-0.0925958
0.340308	0.000290573		0.340308	-0.0167042		0.340308	0.0219345		0.340308	-0.0924245
0.340517	0.00190735		0.340517	-0.0160784		0.340517	0.0245422		0.340517	-0.0927374
0.340725	0.00359118		0.340725	-0.016354		0.340725	0.0262111		0.340725	-0.0944138
0.340933	0.00464171		0.340933	-0.0181124		0.340933	0.0275001		0.340933	-0.0974089
0.341142	0.00537932		0.341142	-0.0200346		0.341142	0.0262037		0.341142	-0.101283
0.34135	0.00600517		0.34135	-0.0234917		0.34135	0.0229105		0.34135	-0.105694
0.341558	0.00725687		0.341558	-0.0270605		0.341558	0.0182092		0.341558	-0.109158
0.341767	0.00868738		0.341767	-0.0294		0.341767	0.014551		0.341767	-0.110313
0.341975	0.010021		0.341975	-0.0298917		0.341975	0.0131652		0.341975	-0.11044
0.342183	0.0102222		0.342183	-0.0280291		0.342183	0.0140369		0.342183	-0.10895
0.342392	0.00971556		0.342392	-0.0267476		0.342392	0.0160858		0.342392	-0.106648
0.3426	0.00916421		0.3426	-0.0256523		0.3426	0.0180081		0.3426	-0.104479
0.342808	0.0083819		0.342808	-0.0258684		0.342808	0.0204369		0.342808	-0.101388
0.343017	0.00761449		0.343017	-0.0270605		0.343017	0.0219941		0.343017	-0.0987723
0.343225	0.00564009		0.343225	-0.0271276		0.343225	0.0230595		0.343225	-0.0965372
0.343433	0.00483543		0.343433	-0.0275373		0.343433	0.0221506		0.343433	-0.095129
0.343642	0.00425428		0.343642	-0.0275522		0.343642	0.0192598		0.343642	-0.0963584
0.34385	0.00372529		0.34385	-0.026457		0.34385	0.0154302		0.34385	-0.0981987
0.344058	0.00473857		0.344058	-0.0246391		0.344058	0.0107884		0.344058	-0.101671
0.344267	0.00522286		0.344267	-0.0230148		0.344267	0.00681728		0.344267	-0.105143
0.344475	0.00733137		0.344475	-0.022389		0.344475	0.00424683		0.344475	-0.107028
0.344683	0.00928342		0.344683	-0.0229701		0.344683	0.00169873		0.344683	-0.10822
0.344892	0.0113547		0.344892	-0.0237674		0.344892	0.00109524		0.344892	-0.106432
0.3451	0.0137538		0.3451	-0.0258759		0.3451	0.00109524		0.3451	-0.105307
0.345308	0.0135005		0.345308	-0.0284687		0.345308	-2.98023e-05		0.345308	-0.103779
0.345517	0.0137761		0.345517	-0.0305101		0.345517	-0.000819564		0.345517	-0.102341
0.345725	0.0137538		0.345725	-0.0341907		0.345725	-0.00303984		0.345725	-0.101753
0.345933	0.0133514		0.345933	-0.0373051		0.345933	-0.00329316		0.345933	-0.0995621
0.346142	0.0134483		0.346142	-0.0400692		0.346142	-0.00121444		0.346142	-0.0985116
0.34635	0.0128821		0.34635	-0.0425801		0.34635	0.00297278		0.34635	-0.0961348
0.346558	0.011608		0.346558	-0.0436753		0.346558	0.00922382		0.346558	-0.0939518
0.346767	0.00954419		0.346767	-0.04448		0.346767	0.0141785		0.346767	-0.0919998
0.346975	0.00667572		0.346975	-0.0433326		0.346975	0.0174791		0.346975	-0.0904873
0.347183	0.0037998		0.347183	-0.0401512		0.347183	0.0182614		0.347183	-0.090912
0.347392	0.0013262		0.347392	-0.036031		0.347392	0.0159964		0.347392	-0.0905767
0.3476	-0.000797212		0.3476	-0.0311881		0.3476	0.0127554		0.3476	-0.090912
0.347808	-0.000879169		0.347808	-0.0278652		0.347808	0.0089854		0.347808	-0.0910833
0.348017	0.000700355		0.348017	-0.0266731		0.348017	0.00593066		0.348017	-0.091508
0.348225	0.00311434		0.348225	-0.0269935		0.348225	0.00369549		0.348225	-0.0934079
0.348433	0.00556558		0.348433	-0.0296161		0.348433	0.0025779		0.348433	-0.0948608
0.348642	0.00718236		0.348642	-0.0329465		0.348642	0.0031963		0.348642	-0.0964925
0.34885	0.00775605		0.34885	-0.0353158		0.34885	0.00395626		0.34885	-0.0975728
0.349058	0.00750273		0.349058	-0.0373498		0.349058	0.00678748		0.349058	-0.0981614
0.349267	0.00602007		0.349267	-0.03732		0.349267	0.00932068		0.349267	-0.0985488
0.349475	0.00460446		0.349475	-0.0371188		0.349475	0.0123233		0.349475	-0.0983551
0.349683	0.00345707		0.349683	-0.0373498		0.349683	0.0153035		0.349683	-0.0992715
0.349892	0.00320375		0.349892	-0.0366643		0.349892	0.0152141		0.349892	-0.0995398
0.3501	0.00464171		0.3501	-0.03618		0.3501	0.0144765		0.3501	-0.101112
0.350308	0.00537187		0.350308	-0.0349507		0.350308	0.0107884		0.350308	-0.103556
0.350517	0.00621378		0.350517	-0.0338256		0.350517	0.00596046		0.350517	-0.104703
0.350725	0.00472367		0.350725	-0.0334382		0.350725	0.00210851		0.350725	-0.105634
0.350933	0.00312179		0.350933	-0.0330359		0.350933	-0.00213832		0.350933	-0.105299
0.351142	0.00142306		0.351142	-0.0339001		0.351142	-0.00406802		0.351142	-0.104047
0.35135	-0.000685453		0.35135	-0.0363514		0.35135	-0.00367314		0.35135	-0.101946
0.351558	-0.0012368		0.351558	-0.0382885		0.351558	-0.00201166		0.351558	-0.100359
0.351767	-0.00263751		0.351767	-0.0404641		0.351767	0.000953674		0.351767	-0.0996068
0.351975	-0.00258535		0.351975	-0.0408068		0.351975	0.0025183		0.351975	-0.0989288
0.352183	-0.00180304		0.352183	-0.0391901		0.352183	0.00467151		0.352183	-0.0978708
0.352392	-0.000998378		0.352392	-0.0382066		0.352392	0.00625104		0.352392	-0.0970885
0.3526	0.000722706		0.3526	-0.0370145		0.3526	0.00695884		0.3526	-0.0963733
0.352808	0.0026226		0.352808	-0.0362694		0.352808	0.00745058		0.352808	-0.0954643
0.353017	0.00506639		0.353017	-0.0359118		0.353017	0.00640005		0.353017	-0.0953376
0.353225	0.00788271		0.353225	-0.035122		0.353225	0.00607222		0.353225	-0.0950024
0.353433	0.00950694		0.353433	-0.0352189		0.353433	0.0050813		0.353433	-0.0956729
0.353642	0.00990182		0.353642	-0.0350028		0.353642	0.00511855		0.353642	-0.0983626
0.35385	0.00872463		0.35385	-0.034228		0.35385	0.00414997		0.35385	-0.101455
0.354058	0.00657141		0.354058	-0.0353754		0.354058	0.0038147		0.354058	-0.104271
0.354267	0.00432879		0.354267	-0.0365973		0.354267	0.00423938		0.354267	-0.105858
0.354475	0.0025481		0.354475	-0.0388324		0.354475	0.00417978		0.354475	-0.104614
0.354683	0.00170618		0.354683	-0.0405833		0.354683	0.00539422		0.354683	-0.103392
0.354892	0.00224262		0.354892	-0.0408739		0.354892	0.00545382		0.354892	-0.101633
0.3551	0.00468642		0.3551	-0.0409931		0.3551	0.00550598		0.3551	-0.0986531
0.355308	0.00676513		0.355308	-0.0384822		0.355308	0.00445545		0.355308	-0.0958517
0.355517	0.0100583		0.355517	-0.0362918		0.355517	0.00332296		0.355517	-0.0932366
0.355725	0.0132024		0.355725	-0.0353754		0.355725	0.00215322		0.355725	-0.0938177
0.355933	0.0155568		0.355933	-0.0344142		0.355933	0.000275671		0.355933	-0.0942722
0.356142	0.0167713		0.356142	-0.0354499		0.356142	-0.00164658		0.356142	-0.0944063
0.35635	0.0149384		0.35635	-0.0358298		0.35635	-0.00333786		0.35635	-0.0942498
0.356558	0.0120327		0.356558	-0.0355616		0.356558	-0.00421703		0.356558	-0.0928193
0.356767	0.00772625		0.356767	-0.0358149		0.356767	-0.00326335		0.356767	-0.0927597
0.356975	0.00374764		0.356975	-0.0357479		0.356975	-0.00119954		0.356975	-0.0921637
0.357183	0.000745058		0.357183	-0.0369996		0.357183	0.000454485		0.357183	-0.0916794
0.357392	-0.000908971		0.357392	-0.0375211		0.357392	0.00207871		0.357392	-0.0911504
0.3576	0.000193715		0.3576	-0.0391528		0.3576	0.00333786		0.3576	-0.0902191
0.357808	0.00323355		0.357808	-0.0415593		0.357808	0.00520796		0.357808	-0.0894442
0.358017	0.00654906		0.358017	-0.0440329		0.358017	0.00630319		0.358017	-0.0879019
0.358225	0.00922382		0.358225	-0.0451431		0.358225	0.00747293		0.358225	-0.0868216
0.358433	0.00979751		0.358433	-0.0442863		0.358433	0.00847876		0.358433	-0.085853
0.358642	0.00797957		0.358642	-0.0437051		0.358642	0.00973046		0.358642	-0.0867173
0.35885	0.0045374		0.35885	-0.0419095		0.35885	0.0116155		0.35885	-0.0903755
0.359058	0.000320375		0.359058	-0.0411496		0.359058	0.0112429		0.359058	-0.0940636
0.359267	-0.00268221		0.359267	-0.0400841		0.359267	0.0107288		0.359267	-0.0983924
0.359475	-0.00425428		0.359475	-0.0398085		0.359475	0.00993162		0.359475	-0.103198
0.359683	-0.00346452		0.359683	-0.0412837		0.359683	0.0108033		0.359683	-0.107534
0.359892	-0.00108778		0.359892	-0.0425875		0.359892	0.0133291		0.359892	-0.109598
0.3601	0.00157952		0.3601	-0.0445321		0.3601	0.0160411		0.3601	-0.109389
0.360308	0.00432134		0.360308	-0.0448823		0.360308	0.0190064		0.360308	-0.108063
0.360517	0.0063926		0.360517	-0.044018		0.360517	0.0203624		0.360517	-0.104643
0.360725	0.0070259		0.360725	-0.0416487		0.360725	0.0208691		0.360725	-0.100285
0.360933	0.00624359		0.360933	-0.0389591		0.360933	0.0197738		0.360933	-0.0965893
0.361142	0.00548363		0.361142	-0.0374913		0.361142	0.0163242		0.361142	-0.0943616
0.36135	0.00502914		0.36135	-0.037007		0.36135	0.0118017		0.36135	-0.0930279
0.361558	0.00447035		0.361558	-0.0391304		0.361558	0.00760704		0.361558	-0.0940636
0.361767	0.0044927		0.361767	-0.0413656		0.361767	0.00485778		0.361767	-0.0971556
0.361975	0.00479072		0.361975	-0.0445247		0.361975	0.0032559		0.361975	-0.0994951
0.362183	0.00579655		0.362183	-0.0474155		0.362183	0.00309944		0.362183	-0.101119
0.362392	0.00663102		0.362392	-0.0491291		0.362392	0.00396371		0.362392	-0.101753
0.3626	0.00624359		0.3626	-0.0503883		0.3626	0.00423193		0.3626	-0.102535
0.362808	0.0057742		0.362808	-0.049375		0.362808	0.00497699		0.362808	-0.102498
0.363017	0.00394136		0.363017	-0.0480711		0.363017	0.00539422		0.363017	-0.101835
0.363225	0.00327826		0.363225	-0.0467747		0.363225	0.00495464		0.363225	-0.101738
0.363433	0.00458956		0.363433	-0.0441074		0.363433	0.00452995		0.363433	-0.10059
0.363642	0.00589341		0.363642	-0.0408739		0.363642	0.0045523		0.363642	-0.099346
0.36385	0.00777096		0.36385	-0.0378117		0.36385	0.0051707		0.36385	-0.0982136
0.364058	0.00926107		0.364058	-0.0357032		0.364058	0.00551343		0.364058	-0.0984892
0.364267	0.00970811		0.364267	-0.0357553		0.364267	0.00400096		0.364267	-0.0996515
0.364475	0.00921637		0.364475	-0.0356957		0.364475	0.00160187		0.364475	-0.101678
0.364683	0.00660866		0.364683	-0.0366792		0.364683	-0.00216812		0.364683	-0.104703
0.364892	0.00473112		0.364892	-0.0378489		0.364892	-0.0057891		0.364892	-0.106163
0.3651	0.00374019		0.3651	-0.0382736		0.3651	-0.00628829		0.3651	-0.106767
0.365308	0.003241		0.365308	-0.0384822		0.365308	-0.00526756		0.365308	-0.105672
0.365517	0.00481308		0.365517	-0.0372753		0.365517	-0.00219047		0.365517	-0.102274
0.365725	0.00568479		0.365725	-0.0370964		0.365725	-6.70552e-05		0.365725	-0.0990182
0.365933	0.00618398		0.365933	-0.0371337		0.365933	7.45058e-05		0.365933	-0.0957623
0.366142	0.00667572		0.366142	-0.0377297		0.366142	-0.00203401		0.366142	-0.0938028
0.36635	0.00654906		0.36635	-0.0400692		0.36635	-0.00753254		0.36635	-0.092648
0.366558	0.00676513		0.366558	-0.04296		0.366558	-0.0136569		0.366558	-0.0921637
0.366767	0.00619143		0.366767	-0.045985		0.366767	-0.0187755		0.366767	-0.0931397
0.366975	0.00413507		0.366975	-0.0485033		0.366975	-0.0210777		0.366975	-0.0926927
0.367183	0.00278652		0.367183	-0.0501797		0.367183	-0.0201017		0.367183	-0.0928566
0.367392	0.000782311		0.367392	-0.0500083		0.367392	-0.016816		0.367392	-0.092648
0.3676	-0.000812113		0.3676	-0.0487268		0.3676	-0.0133738		0.3676	-0.0917539
0.367808	-0.00115484		0.367808	-0.0472888		0.367808	-0.0110641		0.367808	-0.0914261
0.368017	-0.00119209		0.368017	-0.0447482		0.368017	-0.00934303		0.368017	-0.0918284
0.368225	0.000737607		0.368225	-0.042364		0.368225	-0.00847131		0.368225	-0.0934601
0.368433	0.00280887		0.368433	-0.0404939		0.368433	-0.00797957		0.368433	-0.0947267
0.368642	0.00496954		0.368642	-0.0399947		0.368642	-0.00816584		0.368642	-0.0974014
0.36885	0.00753999		0.36885	-0.0399649		0.36885	-0.00628829		0.36885	-0.0998154
0.369058	0.00876188		0.369058	-0.0385568		0.369058	-0.00245124		0.369058	-0.100225
0.369267	0.00951439		0.369267	-0.037156		0.369267	0.00139326		0.369267	-0.100099
0.369475	0.0112578		0.369475	-0.0351369		0.369475	0.00565499		0.369475	-0.0983849
0.369683	0.0117198		0.369683	-0.0334084		0.369683	0.0070557		0.369683	-0.0971332
0.369892	0.0106841		0.369892	-0.0327006		0.369892	0.00662357		0.369892	-0.0968724
0.3701	0.00910461		0.3701	-0.0323653		0.3701	0.00500679		0.3701	-0.0977367
0.370308	0.00684708		0.370308	-0.0336543		0.370308	0.00263751		0.370308	-0.100501
0.370517	0.00481308		0.370517	-0.0363886		0.370517	0.000938773		0.370517	-0.102989
0.370725	0.00183284		0.370725	-0.039719		0.370725	-0.000439584		0.370725	-0.105828
0.370933	-0.000275671		0.370933	-0.0429749		0.370933	0.0012666		0.370933	-0.108145
0.371142	-0.00140071		0.371142	-0.0450984		0.371142	0.00435114		0.371142	-0.1081
0.37135	-0.00244379		0.37135	-0.0462607		0.37135	0.00628829		0.37135	-0.106774
0.371558	-0.00210851		0.371558	-0.0475049		0.371558	0.0076592		0.371558	-0.103705
0.371767	-0.0019595		0.371767	-0.0478029		0.371767	0.00617653		0.371767	-0.0992641
0.371975	-0.00244379		0.371975	-0.0474602		0.371975	0.00312924		0.371975	-0.0959858
0.372183	-0.00268966		0.372183	-0.046663		0.372183	0.000290573		0.372183	-0.093773
0.372392	-0.00205636		0.372392	-0.0444129		0.372392	-0.00182539		0.372392	-0.0931993
0.3726	-0.000819564		0.3726	-0.0418425		0.3726	-0.00265986		0.3726	-0.0943393
0.372808	-0.00051409		0.372808	-0.0387505		0.372808	-0.0031814		0.372808	-0.0967607
0.373017	-9.68575e-05		0.373017	-0.0366494		0.373017	-0.00307709		0.373017	-0.100859
0.373225	0.000521541		0.373225	-0.0354573		0.373225	-0.00232458		0.373225	-0.103459
0.373433	7.45058e-06		0.373433	-0.0352561		0.373433	-0.0025928		0.373433	-0.104278
0.373642	-0.00149757		0.373642	-0.036411		0.373642	-0.0038445		0.373642	-0.103258
0.37385	-0.00425428		0.37385	-0.0369698		0.37385	-0.00566989		0.37385	-0.100672
0.374058	-0.00628084		0.374058	-0.0374764		0.374058	-0.00837445		0.374058	-0.0975206
0.374267	-0.00739843		0.374267	-0.0381246		0.374267	-0.0101998		0.374267	-0.0944361
0.374475	-0.00724941		0.374475	-0.0391528		0.374475	-0.0109226		0.374475	-0.0915378
0.374683	-0.00485033		0.374683	-0.0407621		0.374683	-0.0103489		0.374683	-0.0888035
0.374892	-0.00248849		0.374892	-0.0429377		0.374892	-0.00876933		0.374892	-0.0882521
0.3751	-0.000111759		0.3751	-0.0464097		0.3751	-0.007011		0.3751	-0.087589
0.375308	0.00313669		0.375308	-0.0492856		0.375308	-0.00567734		0.375308	-0.0894666
0.375517	0.00624359		0.375517	-0.0516027		0.375517	-0.0057295		0.375517	-0.0918061
0.375725	0.00902265		0.375725	-0.0530928		0.375725	-0.00664592		0.375725	-0.0946149
0.375933	0.0108927		0.375933	-0.0524148		0.375933	-0.00856072		0.375933	-0.0985265
0.376142	0.0115931		0.376142	-0.0520945		0.376142	-0.0106245		0.376142	-0.100151
0.37635	0.0122711		0.37635	-0.0500828		0.37635	-0.0121817		0.37635	-0.101246
0.376558	0.0117719		0.376558	-0.0478104		0.376558	-0.0137463		0.376558	-0.100292
0.376767	0.0110939		0.376767	-0.046052		0.376767	-0.0139028		0.376767	-0.0991896
0.376975	0.0104308		0.376975	-0.0437275		0.376975	-0.013873		0.376975	-0.0978485
0.377183	0.00823289		0.377183	-0.0436082		0.377183	-0.0133365		0.377183	-0.0966042
0.377392	0.00726432		0.377392	-0.0420958		0.377392	-0.0130683		0.377392	-0.0963509
0.3776	0.00686198		0.3776	-0.0418723		0.3776	-0.013724		0.3776	-0.0958592
0.377808	0.00535697		0.377808	-0.0414997		0.377808	-0.0138059		0.377808	-0.095427
0.378017	0.00421703		0.378017	-0.0393018		0.378017	-0.0140667		0.378017	-0.094451
0.378225	0.00283867		0.378225	-0.0378415		0.378225	-0.0134334		0.378225	-0.0936911
0.378433	0.00306964		0.378433	-0.0348389		0.378433	-0.0113472		0.378433	-0.0917688
0.378642	0.00489503		0.378642	-0.0330955		0.378642	-0.00844896		0.378642	-0.0901669
0.37885	0.00632554		0.37885	-0.0319406		0.37885	-0.00569969		0.37885	-0.0899509
0.379058	0.00694394		0.379058	-0.031881		0.379058	-0.00326335		0.379058	-0.0901744
0.379267	0.00484288		0.379267	-0.033088		0.379267	-0.00223517		0.379267	-0.0921041
0.379475	0.00141561		0.379475	-0.0343248		0.379475	-0.00305474		0.379475	-0.0937954
0.379683	-0.00336766		0.379683	-0.0355467		0.379683	-0.00561774		0.379683	-0.0960305
0.379892	-0.00858307		0.379892	-0.0360906		0.379892	-0.00932068		0.379892	-0.0974536
0.3801	-0.0130907		0.3801	-0.0356585		0.3801	-0.0121668		0.3801	-0.099279
0.380308	-0.0158548		0.380308	-0.035502		0.380308	-0.0140816		0.380308	-0.100024
0.380517	-0.0149757		0.380517	-0.0360757		0.380517	-0.014402		0.380517	-0.0988767
0.380725	-0.0128299		0.380725	-0.0374392		0.380725	-0.0136867		0.380725	-0.0984073
0.380933	-0.0089854		0.380933	-0.0401884		0.380933	-0.0123903		0.380933	-0.0969321
0.381142	-0.00688434		0.381142	-0.041537		0.381142	-0.0105128		0.381142	-0.0969023
0.38135	-0.0070557		0.38135	-0.0432506		0.38135	-0.00951439		0.38135	-0.0971928
0.381558	-0.007011		0.381558	-0.0452995		0.381558	-0.00853837		0.381558	-0.0964776
0.381767	-0.00799447		0.381767	-0.0459105		0.381767	-0.00828505		0.381767	-0.09498
0.381975	-0.0083372		0.381975	-0.0467449		0.381975	-0.00834465		0.381975	-0.0929385
0.382183	-0.00900775		0.382183	-0.0475645		0.382183	-0.00784546		0.382183	-0.0908002
0.382392	-0.00974536		0.382392	-0.0486597		0.382392	-0.00816584		0.382392	-0.0890344
0.3826	-0.00965595		0.3826	-0.0498816		0.3826	-0.00774115		0.3826	-0.0877604
0.382808	-0.00953674		0.382808	-0.0494048		0.382808	-0.0089854		0.382808	-0.0870526
0.383017	-0.00878423		0.383017	-0.0486895		0.383017	-0.010848		0.383017	-0.0877753
0.383225	-0.00926107		0.383225	-0.0469089		0.383225	-0.0123754		0.383225	-0.0893772
0.383433	-0.0101477		0.383433	-0.0448599		0.383433	-0.0152066		0.383433	-0.0913367
0.383642	-0.0101477		0.383642	-0.0445694		0.383642	-0.0167713		0.383642	-0.0939965
0.38385	-0.00975281		0.38385	-0.0439435		0.38385	-0.0176057		0.38385	-0.0953227
0.384058	-0.00889599		0.384058	-0.0436604		0.384058	-0.0161752		0.384058	-0.0954941
0.384267	-0.00917166		0.384267	-0.0433102		0.384267	-0.0138283		0.384267	-0.0961944
0.384475	-0.00867248		0.384475	-0.0422969		0.384475	-0.0117943		0.384475	-0.0961125
0.384683	-0.00771135		0.384683	-0.0404269		0.384683	-0.00981987		0.384683	-0.0974238
0.384892	-0.00602007		0.384892	-0.0384301		0.384892	-0.0096783		0.384892	-0.0985712
0.3851	-0.00420213		0.3851	-0.0373796		0.3851	-0.0109896		0.3851	-0.0991821
0.385308	-0.00295043		0.385308	-0.0373051		0.385308	-0.0122562		0.385308	-0.101782
0.385517	-0.00305474		0.385517	-0.0389218		0.385517	-0.0130013		0.385517	-0.102393
0.385725	-0.00451505		0.385725	-0.0406355		0.385725	-0.0136048		0.385725	-0.102416
0.385933	-0.00489503		0.385933	-0.0415742		0.385933	-0.0148416		0.385933	-0.101715
0.386142	-0.00648946		0.386142	-0.0410676		0.386142	-0.0141636		0.386142	-0.100553
0.38635	-0.00669062		0.38635	-0.0392422		0.38635	-0.0126734		0.38635	-0.101112
0.386558	-0.00695884		0.386558	-0.0365004		0.386558	-0.0121966		0.386558	-0.102088
0.386767	-0.00700355		0.386767	-0.0339299		0.386767	-0.0113174		0.386767	-0.104599
0.386975	-0.00543892		0.386975	-0.0330284		0.386975	-0.011377		0.386975	-0.106096
0.387183	-0.00590831		0.387183	-0.0326857		0.387183	-0.0120476		0.387183	-0.107445
0.387392	-0.00553578		0.387392	-0.0341982		0.387392	-0.0138804		0.387392	-0.10673
0.3876	-0.00693649		0.3876	-0.0359416		0.3876	-0.016205		0.3876	-0.103936
0.387808	-0.00927597		0.387808	-0.0373051		0.387808	-0.0186563		0.387808	-0.100859
0.388017	-0.0100359		0.388017	-0.0382438		0.388017	-0.0211224		0.388017	-0.0968799
0.388225	-0.0117347		0.388225	-0.0381917		0.388225	-0.0222176		0.388225	-0.0944957
0.388433	-0.012517		0.388433	-0.038676		0.388433	-0.0230074		0.388433	-0.0922382
0.388642	-0.0128075		0.388642	-0.0380352		0.388642	-0.0243932		0.388642	-0.0913069
0.38885	-0.0120625		0.38885	-0.0384673		0.38885	-0.0259355		0.38885	-0.0909641
0.389058	-0.00858307		0.389058	-0.038825		0.389058	-0.026904		0.389058	-0.0918433
0.389267	-0.00482798		0.389267	-0.039123		0.389267	-0.0267476		0.389267	-0.0950471
0.389475	-0.000849366		0.389475	-0.0409782		0.389475	-0.0264496		0.389475	-0.098303
0.389683	0.00266731		0.389683	-0.0425801		0.389683	-0.0238568		0.389683	-0.1022
0.389892	0.00455976		0.389892	-0.0444055		0.389892	-0.0202358		0.389892	-0.106215
0.3901	0.00693649		0.3901	-0.0455528		0.3901	-0.0170544		0.3901	-0.11009
0.390308	0.00685453		0.390308	-0.0464842		0.390308	-0.0143051		0.390308	-0.113621
0.390517	0.00613183		0.390517	-0.046134		0.390517	-0.0131428		0.390517	-0.114866
0.390725	0.00531971		0.390725	-0.0441819		0.390725	-0.0127852		0.390725	-0.115275
0.390933	0.00357628		0.390933	-0.0421628		0.390933	-0.0124201		0.390933	-0.113323
0.391142	0.00274181		0.391142	-0.0403598		0.391142	-0.0119284		0.391142	-0.11009
0.39135	0.000990927		0.39135	-0.0387654		0.39135	-0.0112429		0.39135	-0.108056
0.391558	-0.000424683		0.391558	-0.0382885		0.391558	-0.0103414		0.391558	-0.106499
0.391767	-0.00203401		0.391767	-0.0380725		0.391767	-0.00955909		0.391767	-0.106789
0.391975	-0.00306219		0.391975	-0.037685		0.391975	-0.00889599		0.391975	-0.107087
0.392183	-0.00375509		0.392183	-0.0378564		0.392183	-0.0101179		0.392183	-0.108562
0.392392	-0.0039041		0.392392	-0.0376031		0.392392	-0.0119284		0.392392	-0.11006
0.3926	-0.00308454		0.3926	-0.0367761		0.3926	-0.0143498		0.3926	-0.110291
0.392808	-0.00153482		0.392808	-0.0366122		0.392808	-0.0161156		0.392808	-0.110015
0.393017	-0.000245869		0.393017	-0.0373945		0.393017	-0.0171438		0.393017	-0.108585
0.393225	-9.68575e-05		0.393225	-0.0386909		0.393225	-0.0166818		0.393225	-0.107385
0.393433	-0.000275671		0.393433	-0.0401959		0.393433	-0.0142753		0.393433	-0.106461
0.393642	-0.0018701		0.393642	-0.0406653		0.393642	-0.0114441		0.393642	-0.104532
0.39385	-0.00353903		0.39385	-0.040628		0.39385	-0.00775605		0.39385	-0.103071
0.394058	-0.00522286		0.394058	-0.0400096		0.394058	-0.00576675		0.394058	-0.101283
0.394267	-0.00615418		0.394267	-0.0402778		0.394267	-0.00444055		0.394267	-0.100344
0.394475	-0.00679493		0.394475	-0.0404194		0.394475	-0.00438839		0.394475	-0.10103
0.394683	-0.00628084		0.394683	-0.0395551		0.394683	-0.00634044		0.394683	-0.101432
0.394892	-0.0051856		0.394892	-0.039205		0.394892	-0.0083968		0.394892	-0.102915
0.3951	-0.00496209		0.3951	-0.0389591		0.3951	-0.00990182		0.3951	-0.104018
0.395308	-0.0057444		0.395308	-0.039354		0.395308	-0.0100955		0.395308	-0.104524
0.395517	-0.0077486		0.395517	-0.0396892		0.395517	-0.0104979		0.395517	-0.104524
0.395725	-0.00932813		0.395725	-0.0399351		0.395725	-0.0109449		0.395725	-0.103995
0.395933	-0.0120699		0.395933	-0.0397339		0.395933	-0.0111088		0.395933	-0.103846
0.396142	-0.0140965		0.396142	-0.0388399		0.396142	-0.0110716		0.396142	-0.104189
0.39635	-0.0161082		0.39635	-0.0379756		0.39635	-0.0108033		0.39635	-0.104427
0.396558	-0.0177324		0.396558	-0.0357553		0.396558	-0.011459		0.396558	-0.10439
0.396767	-0.0183582		0.396767	-0.0322685		0.396767	-0.0125393		0.396767	-0.103004
0.396975	-0.0184327		0.396975	-0.0292137		0.396975	-0.0150353		0.396975	-0.102028
0.397183	-0.0161007		0.397183	-0.0270158		0.397183	-0.0161976		0.397183	-0.101238
0.397392	-0.0144094		0.397392	-0.0273138		0.397392	-0.0157952		0.397392	-0.100464
0.3976	-0.0119805		0.3976	-0.0279546		0.3976	-0.0153705		0.3976	-0.101455
0.397808	-0.00917166		0.397808	-0.0285059		0.397808	-0.0136867		0.397808	-0.101827
0.398017	-0.00689179		0.398017	-0.0293478		0.398017	-0.0110269		0.398017	-0.102863
0.398225	-0.00542402		0.398225	-0.0284091		0.398225	-0.00734627		0.398225	-0.103213
0.398433	-0.0057295		0.398433	-0.0281036		0.398433	-0.00417233		0.398433	-0.102818
0.398642	-0.00667572		0.398642	-0.0273287		0.398642	-0.00255555		0.398642	-0.102758
0.39885	-0.00869483		0.39885	-0.0261962		0.39885	-0.0013262		0.39885	-0.102066
0.399058	-0.0105202		0.399058	-0.0262409		0.399058	-0.00181794		0.399058	-0.101604
0.399267	-0.0108853		0.399267	-0.0262558		0.399267	-0.003241		0.399267	-0.100799
0.399475	-0.0106022		0.399475	-0.0278354		0.399475	-0.00406057		0.399475	-0.0993162
0.399683	-0.00996143		0.399683	-0.029318		0.399683	-0.00634044		0.399683	-0.097312
0.399892	-0.00861287		0.399892	-0.0310391		0.399892	-0.00800937		0.399892	-0.096038
0.4001	-0.00666082		0.4001	-0.0340343		0.4001	-0.0101402		0.4001	-0.0953153
0.400308	-0.00412017		0.400308	-0.037156		0.400308	-0.0124872		0.400308	-0.0962242
0.400517	-0.002563		0.400517	-0.0405684		0.400517	-0.0143722		0.400517	-0.0979081
0.400725	-0.00105053		0.400725	-0.0425428		0.400725	-0.0165477		0.400725	-0.0990704
0.400933	-0.00089407		0.400933	-0.0439435		0.400933	-0.0172779		0.400933	-0.100844
0.401142	-0.000752509		0.401142	-0.0435486		0.401142	-0.0183359		0.401142	-0.101157
0.40135	-0.000864267		0.40135	-0.0421107		0.40135	-0.0196844		0.40135	-0.100181
0.401558	-0.00175089		0.401558	-0.0407174		0.401558	-0.0206903		0.401558	-0.0986084
0.401767	-0.00161678		0.401767	-0.0388846		0.401767	-0.0224262		0.401767	-0.0964031
0.401975	-0.00221282		0.401975	-0.0373423		0.401975	-0.0233725		0.401975	-0.0955015
0.402183	-0.00183284		0.402183	-0.0359192		0.402183	-0.0232905		0.402183	-0.0960007
0.402392	-0.0025481		0.402392	-0.0343472		0.402392	-0.0222549		0.402392	-0.097774
0.4026	-0.00379235		0.4026	-0.0313297		0.4026	-0.020884		0.4026	-0.0999421
0.402808	-0.00514835		0.402808	-0.0268072		0.402808	-0.0185296		0.402808	-0.100933
0.403017	-0.00762194		0.403017	-0.0216514		0.403017	-0.0158325		0.403017	-0.103362
0.403225	-0.00968575		0.403225	-0.0174567		0.403225	-0.0146851		0.403225	-0.105649
0.403433	-0.01131		0.403433	-0.0153109		0.403433	-0.0134557		0.403433	-0.107154
0.403642	-0.0126511		0.403642	-0.0161007		0.403642	-0.0141412		0.403642	-0.108205
0.40385	-0.0121295		0.40385	-0.0194386		0.40385	-0.0157282		0.40385	-0.106722
0.404058	-0.0109822		0.404058	-0.0239834		0.404058	-0.0173226		0.404058	-0.103906
0.404267	-0.0103787		0.404267	-0.0277534		0.404267	-0.0188276		0.404267	-0.0991747
0.404475	-0.0106916		0.404475	-0.0298321		0.404475	-0.0182763		0.404475	-0.0946671
0.404683	-0.0122637		0.404683	-0.0302792		0.404683	-0.0187978		0.404683	-0.0910312
0.404892	-0.0135973		0.404892	-0.0293851		0.404892	-0.0191107		0.404892	-0.0883043
0.4051	-0.015758		0.4051	-0.0282601		0.4051	-0.0192821		0.4051	-0.0875294
0.405308	-0.0182465		0.405308	-0.0272691		0.405308	-0.0200868		0.405308	-0.0894666
0.405517	-0.0206158		0.405517	-0.027515		0.405517	-0.0199899		0.405517	-0.0931248
0.405725	-0.0223666		0.405725	-0.0297278		0.405725	-0.0206456		0.405725	-0.0964999
0.405933	-0.0231415		0.405933	-0.0328198		0.405933	-0.0219345		0.405933	-0.100255
0.406142	-0.0221506		0.406142	-0.035882		0.406142	-0.023447		0.406142	-0.101872
0.40635	-0.020206		0.40635	-0.0386462		0.40635	-0.0234023		0.40635	-0.102498
0.406558	-0.017561		0.406558	-0.0391752		0.406558	-0.0220612		0.406558	-0.102021
0.406767	-0.0138208		0.406767	-0.0388771		0.406767	-0.0198334		0.406767	-0.0996515
0.406975	-0.00943989		0.406975	-0.0375286		0.406975	-0.0179857		0.406975	-0.097543
0.407183	-0.00514835		0.407183	-0.0346825		0.407183	-0.015758		0.407183	-0.0945777
0.407392	-0.000789762		0.407392	-0.0315905		0.407392	-0.013195		0.407392	-0.0935793
0.4076	0.00284612		0.4076	-0.0290349		0.4076	-0.0121817		0.4076	-0.0945777
0.407808	0.00482798		0.407808	-0.0286996		0.407808	-0.0113696		0.407808	-0.0956655
0.408017	0.00510365		0.408017	-0.0286624		0.408017	-0.0129044		0.408017	-0.0968724
0.408225	0.00314415		0.408225	-0.0286251		0.408225	-0.0151694		0.408225	-0.0968054
0.408433	-0.000692904		0.408433	-0.027366		0.408433	-0.0175536		0.408433	-0.0968203
0.408642	-0.00537187		0.408642	-0.024803		0.408642	-0.0206605		0.408642	-0.0961721
0.40885	-0.0102296		0.40885	-0.0219792		0.40885	-0.0227317		0.40885	-0.0951439
0.409058	-0.0151694		0.409058	-0.0200719		0.409058	-0.0246689		0.409058	-0.0947341
0.409267	-0.017345		0.409267	-0.0197515		0.409267	-0.0252426		0.409267	-0.0942051
0.409475	-0.0176355		0.409475	-0.0199303		0.409475	-0.0239983		0.409475	-0.0941008
0.409683	-0.0155568		0.409683	-0.0211075		0.409683	-0.0221804		0.409683	-0.0931397
0.409892	-0.013046		0.409892	-0.0226051		0.409892	-0.0203997		0.409892	-0.0917092
0.4101	-0.0115409		0.4101	-0.0227317		0.4101	-0.0187159		0.4101	-0.0911951
0.410308	-0.00970811		0.410308	-0.0221133		0.410308	-0.017859		0.410308	-0.0910684
0.410517	-0.0105798		0.410517	-0.0209138		0.410517	-0.0186563		0.410517	-0.092499
0.410725	-0.01131		0.410725	-0.0199527		0.410725	-0.0206083		0.410725	-0.0947192
0.410933	-0.0131279		0.410933	-0.0212193		0.410933	-0.023976		0.410933	-0.096716
0.411142	-0.0162497		0.411142	-0.0239164		0.411142	-0.0268295		0.411142	-0.0988245
0.41135	-0.0175908		0.41135	-0.0280663		0.41135	-0.0290871		0.41135	-0.0997782
0.411558	-0.0181124		0.411558	-0.0314936		0.411558	-0.0303984		0.411558	-0.09951
0.411767	-0.0163168		0.411767	-0.0335276		0.411767	-0.029102		0.411767	-0.0979379
0.411975	-0.0137091		0.411975	-0.0351891		0.411975	-0.026986		0.411975	-0.0956729
0.412183	-0.0104904		0.412183	-0.0348389		0.412183	-0.0245497		0.412183	-0.0947863
0.412392	-0.00709295		0.412392	-0.0344813		0.412392	-0.0215918		0.412392	-0.0941828
0.4126	-0.00596046		0.4126	-0.0342578		0.4126	-0.0190437		0.4126	-0.0934824
0.412808	-0.00593066		0.412808	-0.0342205		0.412808	-0.0173971		0.412808	-0.0941306
0.413017	-0.00745803		0.413017	-0.0351295		0.413017	-0.0172034		0.413017	-0.0945106
0.413225	-0.00987202		0.413225	-0.0351742		0.413225	-0.0181347		0.413225	-0.0959486
0.413433	-0.0112355		0.413433	-0.0340268		0.413433	-0.0192747		0.413433	-0.0969023
0.413642	-0.010699		0.413642	-0.0314713		0.413642	-0.0212863		0.413642	-0.0967234
0.41385	-0.00903755		0.41385	-0.0286549		0.41385	-0.0227913		0.41385	-0.0955686
0.414058	-0.00725687		0.414058	-0.0258163		0.414058	-0.0226274		0.414058	-0.0935495
0.414267	-0.00533462		0.414267	-0.0230819		0.414267	-0.0214577		0.414267	-0.0922009
0.414475	-0.00496954		0.414475	-0.0212714		0.414475	-0.018239		0.414475	-0.0901073
0.414683	-0.00500679		0.414683	-0.0201687		0.414683	-0.0141487		0.414683	-0.0880212
0.414892	-0.00599772		0.414892	-0.0191629		0.414892	-0.0110716		0.414892	-0.0861213
0.4151	-0.00683963		0.4151	-0.0189021		0.4151	-0.0104979		0.4151	-0.0862181
0.415308	-0.00632554		0.415308	-0.0186786		0.415308	-0.0129566		0.415308	-0.0868067
0.415517	-0.00566989		0.415517	-0.0184104		0.415517	-0.0160113		0.415517	-0.0894144
0.415725	-0.00383705		0.415725	-0.0195354		0.415725	-0.0200346		0.415725	-0.0922158
0.415933	-0.00205636		0.415933	-0.0209287		0.415933	-0.0227243		0.415933	-0.093855
0.416142	-0.000961125		0.416142	-0.0222698		0.416142	-0.0229776		0.416142	-0.0962317
[truncated: 57,819 more rows]

## Sheet: Fig2h
	Rb3
	DPI	M. acerina					Mock				P value
	0.08	10.36	13.01	15.69	10.67	16.05	13.72	8.69	11.02	17.22	0.821676
	0.17	11.37	12.95	17.3	9.01	9.41	11.23	9.74	15.61	21.11	0.419479
	0.75	8.14	16.1	12.5	13.11	16.69	12.3	14.79	17	8.07	0.914707
	1	17.98	19.38	16.93	11.36	16.31	8.95	10.84	19.43	19.69	0.586014
	3	18.24	11.65	13.17	13.67	13.75	14.38	12.36	10.24	11.79	0.233191
	5	0.81	0.64	2.54	3.25	1.42	10.95	10.02	16.04	13.45	7.45142e-05
	8	0.76	1.26	1.51	1.82	2.87	15.43	15.44	15.4	15.05	5.39831e-09
	11	2.44	2.32	1.8	1.1	0.58	13.19	12.73	13.18	11.22	2.77844e-07
	14	1.96	1.66	2.23	1.23	2.66	8.37	14.34	17.93	13.24	0.000314019
	17	1.46	2.89	1.27	0.9	1.6	12.07	13.01	14.64	12.1	5.19933e-07
	Fd
	DPI	M. acerina					Mock				P value
	0.08	3.38	4.04	3.76	2.46	2	3.89	4.73	4.14	2.36	0.331445
	0.17	1.32	2.57	2.89	3.18	2.73	2.02	3.7	2.89	3.1	0.439193
	0.75	2.57	2.7	2.02	3.35	4.21	2.97	3.42	2.15	3.53	0.927967
	1	3.19	3.49	5.14	1.24	6.13	3.21	2.33	3.93	3.1	0.508772
	3	3.24	2.53	2.19	3.02	3.62	7	3.92	3.05	2.69	0.212326
	5	35.34	35.13	33.03	45.22	36.33	3.5	2.63	4.06	4.14	2.49597e-06
	8	88.23	53.67	38.91	64.47	51.15	3.09	4.37	5.72	3.39	0.00063004
	11	100.16	74.11	90.59	89.19	81.7	3.76	4.47	3.83	4.97	6.9154e-07
	14	80.71	80.73	54.98	59.49	66.74	3.55	4.79	3.07	3.56	1.34389e-05
	17	67.41	57.58	69.01	51.46	80.13	3.58	3.26	2.11	3.95	1.12647e-05

## Sheet: Fig2i
	Zone II-Rb3 content
	DPI	M. acerina					Mock				p value
	0.75	8.82	14.64	16.37	11	18.36	10.09	16.35	14.83	7.85	0.573309
	1	16.7	12.6	19.48	12.9	18.35	10.81	10.26	22.52	15.4	0.682913
	3	14.6	13.22	16.01	16.7	16.66	16.87	13	14.46	12.36	0.312724
	5	11.67	11.5	14.84	17.82	19.91	14.27	11.32	14.33	15.79	0.571742
	8	13.37	16.15	12.87	11.08	19.76	13.35	17.21	15.01	16.46	0.659639
	11	9.46	21.96	9.42	11.7	12.1	16.66	18.85	10.53	13.18	0.563116
	14	12.35	22.63	14.61	15.04	19.05	14.97	14.84	16.77	13.73	0.464423
	17	11.15	19.02	18.41	11.55	22.04	14.87	16.8	12.84	21.02	0.9863
	Zone II-Fd content
	DPI	M. acerina									p value
	0.08	4.14	3.79	5.1	4.13	1.97	3.99	3.08	1.95	1.57	0.163123
	0.17	3.16	6.73	6.73	2.66	2.49	2.32	3.03	2.84	2.62	0.18212
	0.75	2.46	6.27	5.82	5.72	4.57	2.33	3.03	5.87	1.54	0.162319
	1	3.7	3.93	1.87	3.61	3.74	3.66	4.02	3.32	3.24	0.690031
	3	2.8	4.78	7.61	5.1	3.41	4.12	2.61	2.3	1.55	0.0880378
	5	3.88	6.18	5.08	0.78	1.19	1.86	1.89	3.39	5.82	0.903974
	8	4.39	5.64	2.52	4.73	4.28	2.18	3.72	5.55	5.05	0.837399
	11	3.26	5.49	4.78	2.11	3.18	3.26	3.4	2.43	4.79	0.727461
	14	4.34	5.4	5.98	4.56	2.54	5.64	4.32	3.28	2.87	0.551333
	17	3.16	5.37	5.24	3.22	3.1	2.37	3.7	4.58	4.26	0.704223

[truncated: 22 more sheets: Fig3a, Fig3g, Fig2j, Fig4c, Fig4f, Fig4g, Fig5b, Fig5c, Fig5d, Fig5e, Fig5f, Fig6a, Fig6b, Fig6c, FigS2a, FigS2b, FigS2c, FigS11, FigS18, FigS22 …]
